# Supplementary material for: An anthropometric approach to characterising neonatal morbidity and body composition, using air displacement plethysmography as a criterion method
Source: PLoS One. 2018 Mar 30;13(3):e0195193. doi: 10.1371/journal.pone.0195193 (PMC5877876; doi:10.1371/journal.pone.0195193)
Supplement: S1 Dataset — (CSV) [file pone.0195193.s001.csv]

Study ID	Sex (1 = Male, 2 = Female)	Weight (g)	Length (cm)	Gestational age (weeks)	Age at measurement (days)	Arm circumference (cm)	Head circumference (cm)	Thigh circumference (cm)	Abdominal circumference (cm)	Chest circumference (cm)	Birthweight (g)	Poor outcome (%)	Low BF%	In-range BF%	High BF%	Body fat percentage (%)	Fat mass (g)
0.0	1.0	3350.2999999999997	51.0	40.0	1.0	10.5	35.0	16.0	30.300000000000001	32.5	3550.0	0.0	0.0	1.0	0.0	6.7000000000000002	224.4701
1.0	1.0	2678.1999999999998	46.0	37.600000000000001	1.0	9.5999999999999996	33.0	15.0	28.0	30.5	2750.0	0.0	0.0	1.0	0.0	5.0999999999999996	136.58819999999997
2.0	2.0	3421.0	52.299999999999997	40.0	0.0	11.199999999999999	34.5	17.399999999999999	31.0	32.5	3435.0	0.0	0.0	1.0	0.0	14.199999999999999	485.78199999999998
3.0	2.0	3062.3999999999996	48.100000000000001	39.299999999999997	1.0	10.6	34.5	15.300000000000001	32.299999999999997	33.700000000000003	3160.0	0.0	0.0	1.0	0.0	9.5	290.92799999999994
4.0	2.0	3425.0	49.799999999999997	40.100000000000001	1.0	10.9	34.399999999999999	16.5	31.199999999999999	33.5	3625.0	0.0	0.0	1.0	0.0	13.5	462.37500000000006
5.0	1.0	3048.5	51.0	39.600000000000001	1.0	10.800000000000001	35.0	14.5	31.5	31.5	3220.0	0.0	0.0	1.0	0.0	10.0	304.85000000000002
6.0	1.0	3991.8000000000002	52.899999999999999	39.5	1.0	10.9	36.5	16.699999999999999	33.299999999999997	34.700000000000003	4125.0	0.0	0.0	1.0	0.0	9.0	359.262
7.0	2.0	3176.2000000000003	48.0	39.0	1.0	10.5	34.700000000000003	16.5	30.5	32.299999999999997	3410.0	0.0	0.0	1.0	0.0	11.4	362.08680000000004
8.0	2.0	3243.0	50.899999999999999	41.5	1.0	10.4	33.5	16.800000000000001	30.5	31.699999999999999	3355.0	0.0	0.0	1.0	0.0	9.0999999999999996	295.113
9.0	1.0	3403.3000000000002	51.0	41.100000000000001	1.0	9.9000000000000004	35.5	15.5	32.0	33.0	3475.0	0.0	0.0	1.0	0.0	9.5	323.31350000000003
10.0	1.0	4178.8999999999996	52.600000000000001	39.299999999999997	1.0	11.800000000000001	36.5	19.0	33.200000000000003	36.600000000000001	4430.0	0.0	0.0	0.0	1.0	17.699999999999999	739.66529999999989
11.0	2.0	2978.5	48.0	39.399999999999999	1.0	10.1	32.5	15.300000000000001	31.0	31.300000000000001	3060.0	0.0	0.0	1.0	0.0	9.3000000000000007	277.00050000000005
12.0	2.0	2896.7000000000003	48.0	41.399999999999999	1.0	9.1999999999999993	32.200000000000003	12.699999999999999	29.699999999999999	32.700000000000003	2995.0	0.0	0.0	1.0	0.0	8.6999999999999993	252.0129
13.0	1.0	2944.7000000000003	48.100000000000001	39.100000000000001	1.0	9.5	35.399999999999999	15.1	29.699999999999999	32.299999999999997	3170.0	0.0	1.0	0.0	0.0	1.7	50.059900000000006
14.0	1.0	3755.7999999999997	52.5	40.5	0.0	11.1	36.200000000000003	17.0	32.0	33.799999999999997	3815.0	0.0	0.0	1.0	0.0	8.9000000000000004	334.26620000000003
15.0	1.0	3279.7000000000003	52.0	40.299999999999997	1.0	10.0	34.5	14.5	29.5	31.5	3435.0	0.0	0.0	1.0	0.0	6.5999999999999996	216.46020000000001
16.0	2.0	4018.5000000000005	53.0	41.299999999999997	1.0	13.0	35.5	17.0	33.0	35.5	4170.0	0.0	0.0	0.0	1.0	14.699999999999999	590.71950000000004
17.0	1.0	4028.6999999999998	51.799999999999997	40.200000000000003	0.0	12.0	37.700000000000003	17.5	31.199999999999999	35.0	4075.0	0.0	0.0	0.0	1.0	15.9	640.56330000000003
18.0	2.0	3422.0	49.899999999999999	40.200000000000003	1.0	11.0	35.299999999999997	16.5	30.300000000000001	33.700000000000003	3535.0	0.0	0.0	1.0	0.0	8.0	273.75999999999999
19.0	1.0	3095.2999999999997	48.700000000000003	39.299999999999997	0.0	9.6999999999999993	35.5	13.699999999999999	28.699999999999999	32.700000000000003	3150.0	0.0	0.0	1.0	0.0	6.4000000000000004	198.0992
20.0	2.0	3096.8000000000002	51.0	40.200000000000003	1.0	9.5	33.5	14.5	31.0	31.100000000000001	3235.0	0.0	0.0	1.0	0.0	7.0	216.77600000000004
21.0	2.0	3278.4000000000001	50.799999999999997	39.5	1.0	10.5	34.5	16.0	30.300000000000001	32.5	3360.0	0.0	0.0	1.0	0.0	10.699999999999999	350.78879999999998
22.0	2.0	3273.8000000000002	50.700000000000003	39.399999999999999	1.0	10.1	35.700000000000003	15.1	29.699999999999999	32.200000000000003	3370.0	0.0	0.0	0.0	1.0	15.0	491.06999999999999
23.0	1.0	2240.3000000000002	47.299999999999997	37.0	1.0	7.5	33.700000000000003	11.5	27.600000000000001	28.699999999999999	2348.0	0.0	0.0	1.0	0.0	4.5999999999999996	103.05380000000001
24.0	2.0	3492.3000000000002	50.5	41.0	1.0	11.0	34.700000000000003	16.699999999999999	33.5	34.5	3590.0	0.0	0.0	1.0	0.0	7.0999999999999996	247.95329999999998
25.0	1.0	2283.0999999999999	46.0	41.0	1.0	9.4000000000000004	35.0	13.0	25.0	29.0	2340.0	0.0	1.0	0.0	0.0	3.3999999999999999	77.625399999999999
26.0	2.0	3944.7999999999997	51.0	39.0	1.0	12.6	35.5	17.800000000000001	34.5	35.700000000000003	4065.0	0.0	0.0	0.0	1.0	19.899999999999999	785.01519999999982
27.0	1.0	3221.0	52.5	41.0	1.0	10.6	35.200000000000003	14.0	30.0	31.5	3350.0	0.0	0.0	1.0	0.0	4.9000000000000004	157.82900000000001
28.0	2.0	2340.0999999999999	46.5	39.299999999999997	0.0	9.3000000000000007	32.5	13.4	28.899999999999999	29.0	2440.0	0.0	0.0	1.0	0.0	6.4000000000000004	149.7664
29.0	2.0	3700.6999999999998	50.100000000000001	40.5	1.0	11.0	35.0	17.0	33.5	34.0	3830.0	0.0	0.0	0.0	1.0	15.1	558.8057
30.0	1.0	3782.0999999999999	53.0	38.5	3.0	11.199999999999999	38.200000000000003	16.5	34.200000000000003	32.799999999999997	4440.0	0.0	0.0	0.0	1.0	16.0	605.13599999999997
31.0	1.0	3443.9000000000001	52.5	38.200000000000003	5.0	10.1	35.0	15.0	32.899999999999999	32.5	3745.0	0.0	0.0	1.0	0.0	7.4000000000000004	254.84860000000003
32.0	2.0	2303.3000000000002	47.0	38.600000000000001	1.0	8.5999999999999996	32.0	13.0	25.800000000000001	28.300000000000001	2495.0	1.0	1.0	0.0	0.0	3.7000000000000002	85.222100000000012
33.0	1.0	3827.4000000000001	54.5	40.399999999999999	1.0	11.0	35.100000000000001	16.600000000000001	31.5	31.5	3920.0	0.0	0.0	1.0	0.0	8.8000000000000007	336.81120000000004
34.0	1.0	3247.3000000000002	51.5	38.0	1.0	9.8000000000000007	35.399999999999999	14.300000000000001	32.5	31.699999999999999	3295.0	0.0	0.0	1.0	0.0	6.4000000000000004	207.8272
35.0	1.0	3388.1999999999998	51.799999999999997	40.299999999999997	1.0	11.0	34.5	15.6	30.5	32.200000000000003	3635.0	0.0	0.0	1.0	0.0	9.1999999999999993	311.71439999999996
36.0	1.0	3305.2000000000003	51.5	40.5	1.0	10.1	34.5	13.5	32.200000000000003	35.5	3440.0	0.0	0.0	1.0	0.0	9.5	313.99400000000003
37.0	1.0	3068.5	50.100000000000001	40.100000000000001	1.0	11.0	35.0	14.5	29.5	32.0	3120.0	0.0	0.0	1.0	0.0	8.5	260.82249999999999
38.0	1.0	2969.0	51.100000000000001	41.299999999999997	1.0	11.5	34.0	13.699999999999999	27.100000000000001	30.5	3110.0	0.0	1.0	0.0	0.0	2.7999999999999998	83.131999999999991
39.0	2.0	2774.4000000000001	48.100000000000001	37.299999999999997	1.0	10.199999999999999	34.5	14.0	28.5	30.5	3010.0	0.0	0.0	1.0	0.0	6.2999999999999998	174.78720000000001
40.0	2.0	3503.5999999999999	51.0	39.600000000000001	1.0	10.5	35.0	16.0	33.0	32.799999999999997	3630.0	0.0	0.0	0.0	1.0	17.199999999999999	602.61919999999998
41.0	2.0	3412.7999999999997	50.5	41.0	0.0	9.9000000000000004	35.299999999999997	14.300000000000001	32.299999999999997	32.0	3485.0	0.0	0.0	1.0	0.0	12.9	440.25119999999998
42.0	2.0	2845.5	49.5	37.600000000000001	1.0	8.9000000000000004	32.600000000000001	13.199999999999999	29.399999999999999	31.0	2995.0	0.0	0.0	1.0	0.0	8.5	241.86750000000001
43.0	1.0	3072.1999999999998	50.100000000000001	41.200000000000003	1.0	9.5	34.399999999999999	14.5	29.899999999999999	31.699999999999999	3150.0	0.0	0.0	1.0	0.0	7.2000000000000002	221.19840000000002
44.0	2.0	3384.3000000000002	49.0	40.200000000000003	1.0	11.5	35.0	15.6	29.5	32.0	3530.0	0.0	0.0	1.0	0.0	8.0999999999999996	274.12830000000002
45.0	1.0	3753.5	53.100000000000001	40.100000000000001	2.0	11.6	36.200000000000003	15.699999999999999	31.100000000000001	35.799999999999997	3990.0	0.0	0.0	0.0	1.0	14.9	559.27149999999995
46.0	1.0	3133.7000000000003	51.600000000000001	40.200000000000003	2.0	11.0	34.799999999999997	15.6	28.100000000000001	32.0	3532.0	0.0	0.0	1.0	0.0	9.9000000000000004	310.23630000000003
47.0	2.0	3483.5	49.299999999999997	40.299999999999997	4.0	11.5	36.0	15.800000000000001	32.0	34.200000000000003	3560.0	0.0	0.0	0.0	1.0	14.300000000000001	498.14050000000003
48.0	1.0	3510.9000000000001	50.399999999999999	39.100000000000001	1.0	12.0	34.600000000000001	17.0	33.5	34.600000000000001	3645.0	0.0	0.0	1.0	0.0	6.2999999999999998	221.1867
49.0	2.0	3631.2000000000003	50.0	38.0	1.0	12.0	34.0	16.0	31.800000000000001	34.5	3760.0	0.0	0.0	0.0	1.0	14.6	530.15520000000004
50.0	1.0	3939.2999999999997	54.700000000000003	41.0	1.0	11.300000000000001	35.700000000000003	15.9	31.100000000000001	34.0	4090.0	0.0	0.0	1.0	0.0	7.4000000000000004	291.50820000000004
51.0	1.0	3184.2999999999997	51.299999999999997	41.299999999999997	1.0	11.0	35.700000000000003	13.699999999999999	29.0	32.200000000000003	3315.0	0.0	0.0	1.0	0.0	4.9000000000000004	156.0307
52.0	2.0	3301.6999999999998	49.299999999999997	39.600000000000001	1.0	10.800000000000001	33.299999999999997	14.800000000000001	30.199999999999999	32.600000000000001	3540.0	0.0	0.0	1.0	0.0	14.0	462.238
53.0	1.0	3274.0999999999999	50.100000000000001	39.200000000000003	2.0	10.0	34.700000000000003	15.6	32.200000000000003	33.200000000000003	3500.0	0.0	0.0	1.0	0.0	5.4000000000000004	176.80140000000003
54.0	1.0	2216.2999999999997	45.899999999999999	38.299999999999997	1.0	8.9000000000000004	32.799999999999997	11.300000000000001	27.199999999999999	27.199999999999999	2370.0	1.0	1.0	0.0	0.0	1.1000000000000001	24.379300000000001
55.0	1.0	2982.0	49.299999999999997	38.399999999999999	1.0	10.199999999999999	34.299999999999997	13.300000000000001	30.199999999999999	31.300000000000001	3210.0	0.0	0.0	1.0	0.0	10.5	313.11000000000001
56.0	1.0	4215.5	53.600000000000001	40.399999999999999	1.0	10.800000000000001	36.399999999999999	16.5	35.100000000000001	34.899999999999999	4410.0	0.0	0.0	0.0	1.0	14.199999999999999	598.601
57.0	1.0	3645.7999999999997	49.0	39.5	0.0	11.300000000000001	36.5	14.9	31.600000000000001	32.700000000000003	3745.0	0.0	0.0	1.0	0.0	11.300000000000001	411.97539999999998
58.0	2.0	3328.8000000000002	50.299999999999997	39.600000000000001	2.0	12.0	35.799999999999997	18.399999999999999	29.699999999999999	33.700000000000003	3540.0	0.0	0.0	1.0	0.0	9.9000000000000004	329.55120000000005
59.0	2.0	3157.9000000000001	47.100000000000001	41.299999999999997	2.0	11.0	34.100000000000001	15.4	30.5	32.0	3360.0	0.0	0.0	1.0	0.0	8.0999999999999996	255.78990000000002
60.0	1.0	3211.0	49.799999999999997	38.600000000000001	1.0	10.9	34.5	15.0	31.0	32.700000000000003	3315.0	0.0	0.0	1.0	0.0	5.0	160.55000000000001
61.0	1.0	2628.0999999999999	47.600000000000001	37.399999999999999	1.0	10.5	33.0	13.4	28.5	29.0	2785.0	0.0	0.0	1.0	0.0	6.5	170.82650000000001
62.0	2.0	3017.7000000000003	49.700000000000003	40.100000000000001	1.0	10.6	32.5	15.5	28.600000000000001	32.200000000000003	3125.0	0.0	0.0	1.0	0.0	11.800000000000001	356.08860000000004
63.0	1.0	3114.5	50.299999999999997	40.299999999999997	2.0	10.9	34.5	14.199999999999999	31.5	33.5	3360.0	0.0	0.0	0.0	1.0	17.699999999999999	551.26649999999995
64.0	2.0	3525.0	50.100000000000001	40.200000000000003	1.0	11.5	34.0	16.199999999999999	32.399999999999999	33.0	3760.0	0.0	0.0	1.0	0.0	12.1	426.52499999999998
65.0	1.0	2928.1000000000004	49.200000000000003	38.600000000000001	1.0	10.4	32.299999999999997	14.5	28.699999999999999	31.0	3100.0	0.0	0.0	1.0	0.0	6.0999999999999996	178.61410000000001
66.0	2.0	3809.2000000000003	50.0	38.299999999999997	1.0	12.0	35.700000000000003	17.0	33.200000000000003	34.200000000000003	4010.0	0.0	0.0	0.0	1.0	19.600000000000001	746.60320000000013
67.0	2.0	2776.6000000000004	47.600000000000001	37.5	2.0	10.6	33.600000000000001	14.199999999999999	31.5	30.199999999999999	2975.0	0.0	0.0	1.0	0.0	13.0	360.95800000000008
68.0	2.0	3344.0	52.0	39.0	1.0	12.0	35.200000000000003	14.0	29.0	33.0	3510.0	0.0	0.0	1.0	0.0	11.699999999999999	391.24799999999999
69.0	1.0	3646.3999999999996	50.100000000000001	40.100000000000001	1.0	11.5	36.899999999999999	15.5	32.5	32.5	3805.0	0.0	0.0	1.0	0.0	9.0999999999999996	331.82239999999996
70.0	2.0	2718.3000000000002	47.5	40.399999999999999	2.0	10.199999999999999	33.0	13.800000000000001	25.5	29.699999999999999	2995.0	0.0	0.0	1.0	0.0	8.0	217.46400000000003
71.0	1.0	3055.8000000000002	50.299999999999997	39.200000000000003	1.0	11.0	34.0	14.5	28.5	32.0	3270.0	0.0	0.0	1.0	0.0	10.699999999999999	326.97059999999999
72.0	1.0	3664.5	50.5	39.200000000000003	1.0	14.9	34.0	15.699999999999999	33.5	34.600000000000001	3730.0	0.0	0.0	1.0	0.0	11.4	417.75300000000004
73.0	1.0	3196.5	48.100000000000001	39.299999999999997	2.0	12.0	35.799999999999997	15.5	30.100000000000001	31.5	3395.0	0.0	0.0	1.0	0.0	11.800000000000001	377.18700000000001
74.0	2.0	2934.2000000000003	48.0	39.0	1.0	10.1	34.600000000000001	14.699999999999999	27.800000000000001	30.399999999999999	3090.0	0.0	0.0	1.0	0.0	9.3000000000000007	272.88060000000007
75.0	1.0	3516.0	50.5	39.0	0.0	10.699999999999999	33.200000000000003	16.199999999999999	31.199999999999999	30.600000000000001	3540.0	0.0	0.0	1.0	0.0	8.0999999999999996	284.79599999999999
76.0	1.0	2996.7999999999997	48.100000000000001	38.200000000000003	1.0	10.4	33.5	13.1	30.0	31.5	3090.0	0.0	1.0	0.0	0.0	3.7999999999999998	113.87839999999998
77.0	2.0	3436.5999999999999	49.5	40.299999999999997	2.0	10.699999999999999	34.5	15.699999999999999	30.600000000000001	32.399999999999999	3585.0	0.0	0.0	1.0	0.0	13.5	463.94100000000003
78.0	2.0	3341.9000000000001	49.0	40.100000000000001	1.0	11.800000000000001	34.399999999999999	13.300000000000001	33.299999999999997	33.799999999999997	3445.0	0.0	0.0	1.0	0.0	10.5	350.89949999999999
79.0	1.0	3183.1999999999998	47.799999999999997	38.399999999999999	0.0	10.4	34.100000000000001	15.6	29.699999999999999	33.0	3205.0	0.0	0.0	0.0	1.0	14.699999999999999	467.93039999999996
80.0	2.0	3527.8999999999996	50.5	39.399999999999999	2.0	10.6	34.0	14.0	31.0	34.0	3730.0	0.0	0.0	1.0	0.0	9.8000000000000007	345.73419999999999
81.0	2.0	3090.5999999999999	47.100000000000001	39.0	1.0	12.0	33.5	14.5	30.300000000000001	31.5	3260.0	0.0	0.0	1.0	0.0	14.0	432.68400000000003
82.0	1.0	4103.6999999999998	53.899999999999999	40.5	1.0	12.699999999999999	35.799999999999997	16.34	31.5	35.0	4240.0	0.0	0.0	1.0	0.0	8.8000000000000007	361.12560000000002
83.0	1.0	3243.9000000000001	48.799999999999997	40.100000000000001	1.0	10.5	34.5	14.0	31.199999999999999	33.0	3360.0	0.0	0.0	1.0	0.0	5.9000000000000004	191.39010000000002
84.0	2.0	3313.4000000000001	48.899999999999999	39.5	1.0	11.699999999999999	35.5	14.699999999999999	30.699999999999999	34.5	3425.0	0.0	0.0	1.0	0.0	12.9	427.42860000000002
85.0	1.0	2976.7000000000003	49.100000000000001	38.5	2.0	10.4	33.299999999999997	14.199999999999999	29.300000000000001	30.600000000000001	3225.0	0.0	1.0	0.0	0.0	2.2999999999999998	68.464100000000002
86.0	2.0	3131.0	49.200000000000003	39.5	1.0	9.9000000000000004	33.299999999999997	13.9	30.0	32.399999999999999	3300.0	0.0	0.0	1.0	0.0	11.9	372.589
87.0	2.0	3138.3000000000002	48.5	37.399999999999999	1.0	10.300000000000001	33.100000000000001	15.300000000000001	29.5	30.600000000000001	3240.0	0.0	0.0	1.0	0.0	8.0	251.06400000000002
88.0	1.0	3898.2999999999997	50.0	39.399999999999999	2.0	12.199999999999999	37.100000000000001	16.0	33.600000000000001	36.100000000000001	4080.0	0.0	0.0	1.0	0.0	9.3000000000000007	362.5419
89.0	1.0	3459.7000000000003	52.0	39.600000000000001	1.0	11.4	34.299999999999997	15.0	31.100000000000001	33.0	3590.0	0.0	0.0	1.0	0.0	11.4	394.40580000000006
90.0	1.0	3795.4000000000001	50.700000000000003	39.0	0.0	11.4	36.5	16.5	31.399999999999999	33.200000000000003	3890.0	0.0	0.0	1.0	0.0	12.5	474.42500000000001
91.0	1.0	3159.6000000000004	49.899999999999999	41.0	1.0	10.199999999999999	35.600000000000001	14.300000000000001	28.5	31.5	3370.0	0.0	0.0	1.0	0.0	4.2999999999999998	135.86279999999999
92.0	2.0	3183.1999999999998	47.5	39.0	1.0	9.8000000000000007	34.0	15.0	29.399999999999999	33.0	3360.0	0.0	0.0	1.0	0.0	8.9000000000000004	283.3048
93.0	1.0	3663.6000000000004	52.700000000000003	40.0	2.0	10.5	37.0	14.699999999999999	31.5	34.0	3900.0	0.0	0.0	0.0	1.0	13.6	498.2496000000001
94.0	2.0	3059.0999999999999	46.799999999999997	38.5	0.0	10.0	34.600000000000001	14.800000000000001	28.300000000000001	31.0	3140.0	0.0	0.0	1.0	0.0	11.199999999999999	342.61919999999998
95.0	1.0	4834.0	55.5	40.200000000000003	2.0	14.5	38.0	16.800000000000001	35.0	37.0	5120.0	0.0	0.0	0.0	1.0	14.9	720.26599999999996
96.0	1.0	3310.9000000000001	49.700000000000003	38.399999999999999	1.0	10.5	35.5	15.0	30.0	33.0	3440.0	0.0	0.0	0.0	1.0	15.4	509.87860000000001
97.0	2.0	3224.6999999999998	47.100000000000001	38.0	0.0	11.0	33.700000000000003	14.699999999999999	31.0	31.5	3340.0	0.0	0.0	1.0	0.0	6.2999999999999998	203.15609999999998
98.0	1.0	2799.1000000000004	48.600000000000001	40.5	1.0	10.5	33.700000000000003	13.5	27.5	31.0	2925.0	0.0	1.0	0.0	0.0	3.7000000000000002	103.56670000000003
99.0	1.0	3914.5999999999999	52.0	40.299999999999997	1.0	11.300000000000001	38.0	17.0	34.0	34.0	4135.0	0.0	0.0	1.0	0.0	10.699999999999999	418.86219999999997
100.0	2.0	3697.0999999999999	50.5	40.0	-1.0	10.1	34.799999999999997	16.0	31.300000000000001	32.399999999999999	3825.0	0.0	0.0	0.0	1.0	14.5	536.07949999999994
101.0	2.0	3780.8000000000002	51.0	41.299999999999997	1.0	12.0	35.299999999999997	17.0	29.399999999999999	31.899999999999999	3995.0	0.0	0.0	0.0	1.0	16.699999999999999	631.39359999999999
102.0	2.0	2407.0	46.299999999999997	37.0	1.0	9.8000000000000007	31.899999999999999	12.199999999999999	29.5	29.899999999999999	2598.0	0.0	1.0	0.0	0.0	4.0	96.280000000000001
103.0	1.0	4287.0999999999995	51.200000000000003	40.100000000000001	0.0	11.800000000000001	35.600000000000001	16.800000000000001	35.5	34.299999999999997	4400.0	0.0	0.0	0.0	1.0	12.9	553.03589999999997
104.0	1.0	3243.1999999999998	50.0	37.299999999999997	1.0	10.9	35.799999999999997	14.9	28.800000000000001	31.899999999999999	3420.0	0.0	0.0	1.0	0.0	8.6999999999999993	282.15839999999997
105.0	1.0	3342.9000000000001	50.0	39.0	0.0	11.0	34.700000000000003	14.800000000000001	28.100000000000001	31.899999999999999	3480.0	0.0	0.0	1.0	0.0	9.0999999999999996	304.20389999999998
106.0	1.0	3376.5	48.100000000000001	40.299999999999997	1.0	12.0	35.0	16.5	31.0	32.700000000000003	3470.0	0.0	0.0	1.0	0.0	11.9	401.80350000000004
107.0	1.0	3868.5	52.200000000000003	40.600000000000001	1.0	11.5	36.0	16.399999999999999	35.5	34.5	4060.0	0.0	0.0	1.0	0.0	9.0999999999999996	352.0335
108.0	2.0	3954.8999999999996	50.5	40.600000000000001	1.0	12.0	36.0	15.5	32.299999999999997	34.5	4070.0	0.0	0.0	1.0	0.0	11.9	470.63310000000001
109.0	2.0	3252.0999999999999	47.5	39.600000000000001	1.0	10.699999999999999	34.399999999999999	15.1	31.600000000000001	32.899999999999999	3360.0	0.0	0.0	1.0	0.0	12.300000000000001	400.00830000000002
110.0	2.0	2553.1999999999998	46.5	37.299999999999997	1.0	11.5	33.0	14.0	25.5	29.300000000000001	2610.0	1.0	0.0	1.0	0.0	7.7999999999999998	199.14959999999999
111.0	1.0	3341.9000000000001	48.899999999999999	39.0	2.0	11.6	35.399999999999999	14.5	33.0	32.700000000000003	3525.0	0.0	0.0	1.0	0.0	9.5	317.48050000000001
112.0	1.0	3265.5	50.0	40.0	1.0	11.5	34.700000000000003	15.0	30.899999999999999	33.200000000000003	3400.0	0.0	0.0	1.0	0.0	5.5	179.60249999999999
113.0	1.0	3299.5	50.5	39.5	1.0	12.0	35.700000000000003	15.0	29.899999999999999	33.200000000000003	3370.0	0.0	0.0	1.0	0.0	8.0999999999999996	267.2595
114.0	2.0	3504.3000000000002	50.399999999999999	39.5	1.0	11.300000000000001	34.5	16.199999999999999	31.0	32.899999999999999	3710.0	0.0	0.0	1.0	0.0	12.9	452.05470000000003
115.0	1.0	3519.2999999999997	49.700000000000003	41.100000000000001	1.0	12.0	35.700000000000003	14.0	33.299999999999997	33.0	3705.0	0.0	0.0	1.0	0.0	11.6	408.23879999999991
116.0	2.0	3273.4000000000001	48.700000000000003	38.200000000000003	1.0	11.0	33.700000000000003	15.699999999999999	31.199999999999999	31.399999999999999	3330.0	0.0	0.0	1.0	0.0	13.300000000000001	435.36220000000003
117.0	2.0	3221.2000000000003	47.799999999999997	39.0	1.0	11.199999999999999	35.200000000000003	15.300000000000001	29.0	32.700000000000003	3490.0	0.0	0.0	1.0	0.0	13.300000000000001	428.41960000000006
118.0	2.0	3611.0	50.899999999999999	39.600000000000001	1.0	11.1	34.899999999999999	18.199999999999999	32.399999999999999	32.0	3740.0	0.0	0.0	0.0	1.0	19.899999999999999	718.58899999999994
119.0	2.0	3419.5	50.0	40.299999999999997	1.0	10.699999999999999	34.5	15.199999999999999	31.899999999999999	32.299999999999997	3520.0	1.0	0.0	1.0	0.0	7.2000000000000002	246.20400000000004
120.0	2.0	3928.5	52.799999999999997	41.0	1.0	12.300000000000001	35.700000000000003	17.300000000000001	32.200000000000003	33.600000000000001	4280.0	0.0	0.0	1.0	0.0	12.4	487.13400000000001
121.0	1.0	3176.5999999999999	47.600000000000001	39.5	2.0	11.800000000000001	34.700000000000003	13.699999999999999	30.699999999999999	30.399999999999999	3465.0	0.0	0.0	1.0	0.0	9.8000000000000007	311.30680000000001
122.0	2.0	3336.5999999999999	50.799999999999997	38.200000000000003	1.0	10.9	35.399999999999999	15.6	31.399999999999999	31.100000000000001	3590.0	0.0	0.0	1.0	0.0	8.6999999999999993	290.2842
123.0	2.0	3012.1000000000004	47.700000000000003	40.399999999999999	1.0	9.9000000000000004	33.100000000000001	14.1	29.300000000000001	32.200000000000003	3115.0	0.0	0.0	1.0	0.0	9.8000000000000007	295.18580000000003
124.0	2.0	2273.4000000000001	45.299999999999997	37.5	1.0	9.1999999999999993	33.299999999999997	11.9	24.600000000000001	27.100000000000001	2400.0	0.0	0.0	1.0	0.0	6.0999999999999996	138.67740000000001
125.0	1.0	3832.5999999999999	52.100000000000001	39.600000000000001	1.0	11.5	36.100000000000001	17.199999999999999	31.199999999999999	33.899999999999999	3945.0	0.0	0.0	1.0	0.0	8.4000000000000004	321.9384
126.0	1.0	3679.0999999999999	51.200000000000003	40.100000000000001	1.0	10.800000000000001	36.399999999999999	16.199999999999999	31.5	33.5	3860.0	0.0	0.0	1.0	0.0	8.0	294.32799999999997
127.0	1.0	2751.6999999999998	47.5	38.5	1.0	10.9	33.299999999999997	15.300000000000001	27.600000000000001	28.899999999999999	3040.0	0.0	1.0	0.0	0.0	3.0	82.550999999999988
128.0	2.0	3031.2000000000003	49.700000000000003	40.5	1.0	10.300000000000001	33.700000000000003	15.300000000000001	29.199999999999999	31.0	3180.0	0.0	0.0	1.0	0.0	14.1	427.39920000000001
129.0	1.0	4252.0	52.700000000000003	41.0	2.0	11.800000000000001	35.700000000000003	18.399999999999999	33.700000000000003	35.200000000000003	4480.0	0.0	0.0	0.0	1.0	18.300000000000001	778.11599999999999
130.0	1.0	3233.4000000000001	49.899999999999999	38.399999999999999	0.0	10.800000000000001	33.899999999999999	15.6	28.199999999999999	31.600000000000001	3270.0	0.0	0.0	1.0	0.0	9.4000000000000004	303.93959999999998
131.0	1.0	4193.5	50.0	40.200000000000003	1.0	12.5	36.200000000000003	17.0	34.0	36.5	4465.0	0.0	0.0	0.0	1.0	12.800000000000001	536.76800000000003
132.0	1.0	2765.0	48.899999999999999	41.0	2.0	11.1	34.899999999999999	13.0	29.0	30.5	2985.0	0.0	0.0	1.0	0.0	6.2999999999999998	174.19499999999999
133.0	2.0	3517.1999999999998	50.0	39.0	2.0	12.300000000000001	35.100000000000001	17.0	31.800000000000001	34.0	3810.0	0.0	0.0	1.0	0.0	12.6	443.16719999999998
134.0	2.0	3218.3000000000002	49.200000000000003	41.299999999999997	2.0	10.5	33.5	13.699999999999999	31.0	32.200000000000003	3620.0	0.0	0.0	1.0	0.0	9.5999999999999996	308.95680000000004
135.0	1.0	3387.3000000000002	50.200000000000003	40.0	2.0	12.0	35.399999999999999	13.699999999999999	30.199999999999999	34.299999999999997	3070.0	0.0	0.0	1.0	0.0	6.4000000000000004	216.78720000000001
136.0	1.0	4088.8999999999996	54.399999999999999	41.0	1.0	13.0	36.799999999999997	16.0	33.299999999999997	35.0	4390.0	0.0	0.0	1.0	0.0	11.800000000000001	482.49020000000002
137.0	1.0	3159.8000000000002	48.0	39.0	2.0	11.0	34.200000000000003	14.0	31.0	32.5	3200.0	0.0	0.0	1.0	0.0	8.9000000000000004	281.22220000000004
138.0	1.0	3276.1999999999998	50.700000000000003	41.100000000000001	1.0	11.199999999999999	35.200000000000003	13.199999999999999	31.0	32.5	3355.0	0.0	1.0	0.0	0.0	3.7999999999999998	124.4956
139.0	2.0	3316.1999999999998	50.200000000000003	39.0	1.0	11.0	35.0	15.9	30.199999999999999	32.5	3520.0	0.0	1.0	0.0	0.0	3.2000000000000002	106.11839999999999
140.0	1.0	3314.1999999999998	49.5	40.299999999999997	1.0	10.9	34.0	15.5	32.0	33.0	3445.0	0.0	0.0	1.0	0.0	11.0	364.56199999999995
141.0	1.0	3051.2999999999997	48.899999999999999	37.0	2.0	11.5	34.299999999999997	14.0	31.199999999999999	33.0	3260.0	0.0	0.0	0.0	1.0	14.0	427.18200000000002
142.0	1.0	3133.7000000000003	47.899999999999999	41.100000000000001	1.0	12.0	34.0	15.5	30.0	32.0	3345.0	0.0	0.0	1.0	0.0	11.4	357.24180000000007
143.0	1.0	2915.4000000000001	47.700000000000003	39.600000000000001	2.0	11.199999999999999	34.600000000000001	14.5	29.0	32.299999999999997	3080.0	0.0	0.0	1.0	0.0	7.0	204.07800000000003
144.0	2.0	4038.1999999999998	50.0	39.100000000000001	1.0	13.6	36.299999999999997	16.0	35.399999999999999	36.200000000000003	4330.0	0.0	0.0	0.0	1.0	15.699999999999999	633.99739999999997
145.0	1.0	3108.2000000000003	49.200000000000003	40.0	2.0	11.5	34.200000000000003	14.699999999999999	30.300000000000001	30.899999999999999	3270.0	0.0	0.0	1.0	0.0	6.0999999999999996	189.6002
146.0	2.0	2914.6999999999998	50.5	39.0	2.0	9.8000000000000007	33.700000000000003	13.199999999999999	29.5	31.5	3125.0	0.0	1.0	0.0	0.0	4.2000000000000002	122.4174
147.0	2.0	3013.9000000000001	48.5	37.100000000000001	2.0	11.199999999999999	33.200000000000003	15.5	30.5	31.5	3260.0	0.0	0.0	1.0	0.0	8.3000000000000007	250.15370000000001
148.0	1.0	2758.4000000000001	47.299999999999997	40.0	1.0	9.9000000000000004	34.299999999999997	13.5	29.800000000000001	29.600000000000001	2925.0	1.0	1.0	0.0	0.0	2.2999999999999998	63.443200000000004
149.0	2.0	3614.3000000000002	49.100000000000001	41.100000000000001	1.0	12.5	35.200000000000003	15.4	32.700000000000003	32.700000000000003	3775.0	0.0	0.0	1.0	0.0	11.6	419.25880000000001
150.0	1.0	4022.8000000000002	51.299999999999997	40.0	1.0	11.699999999999999	35.5	16.199999999999999	34.5	35.399999999999999	4280.0	0.0	0.0	1.0	0.0	11.1	446.5308
151.0	1.0	2528.0999999999999	47.0	40.100000000000001	1.0	11.1	32.700000000000003	14.0	27.800000000000001	29.199999999999999	2725.0	0.0	1.0	0.0	0.0	3.7999999999999998	96.067799999999991
152.0	2.0	3393.2000000000003	48.799999999999997	39.399999999999999	1.0	13.0	34.100000000000001	14.5	32.5	33.100000000000001	3560.0	0.0	0.0	1.0	0.0	12.4	420.75680000000006
153.0	1.0	3764.3000000000002	50.0	40.299999999999997	1.0	11.5	37.0	15.199999999999999	33.5	35.0	3850.0	0.0	0.0	1.0	0.0	11.800000000000001	444.18740000000003
154.0	2.0	3217.8000000000002	47.5	39.200000000000003	1.0	11.0	35.0	14.5	31.100000000000001	31.899999999999999	3455.0	0.0	0.0	0.0	1.0	15.300000000000001	492.32339999999999
155.0	2.0	2881.2000000000003	47.799999999999997	38.200000000000003	2.0	11.5	31.600000000000001	13.199999999999999	29.199999999999999	32.299999999999997	3125.0	0.0	0.0	1.0	0.0	13.5	388.96200000000005
156.0	2.0	3784.4000000000001	52.299999999999997	40.299999999999997	1.0	11.199999999999999	35.0	15.699999999999999	35.100000000000001	36.200000000000003	3860.0	0.0	0.0	1.0	0.0	8.4000000000000004	317.88960000000003
157.0	2.0	3264.5	48.100000000000001	39.0	1.0	11.5	33.700000000000003	16.0	30.0	33.600000000000001	3440.0	0.0	0.0	1.0	0.0	10.5	342.77249999999998
158.0	2.0	3404.4000000000001	51.299999999999997	41.0	0.0	12.0	35.0	15.199999999999999	32.0	33.899999999999999	3570.0	0.0	1.0	0.0	0.0	2.5	85.110000000000014
159.0	1.0	3264.0999999999999	50.600000000000001	39.0	0.0	11.5	35.5	14.300000000000001	31.899999999999999	31.899999999999999	3330.0	0.0	0.0	1.0	0.0	10.0	326.41000000000003
160.0	2.0	3641.0999999999999	49.799999999999997	40.299999999999997	1.0	13.0	35.100000000000001	16.5	33.0	33.5	3775.0	0.0	0.0	1.0	0.0	13.0	473.34300000000002
161.0	2.0	3397.6999999999998	49.5	39.299999999999997	1.0	12.0	33.399999999999999	16.300000000000001	30.5	33.399999999999999	3540.0	0.0	0.0	1.0	0.0	10.300000000000001	349.9631
162.0	1.0	3477.0	50.5	38.299999999999997	2.0	11.5	36.700000000000003	15.5	30.600000000000001	33.899999999999999	3740.0	0.0	0.0	1.0	0.0	10.1	351.17699999999996
163.0	1.0	3231.0999999999999	49.799999999999997	40.100000000000001	1.0	11.5	35.100000000000001	17.600000000000001	30.399999999999999	32.700000000000003	3395.0	0.0	0.0	1.0	0.0	7.7000000000000002	248.79469999999998
164.0	1.0	3634.7999999999997	51.0	38.100000000000001	1.0	11.4	35.700000000000003	14.699999999999999	32.0	34.100000000000001	3755.0	0.0	0.0	0.0	1.0	14.0	508.87200000000001
165.0	2.0	2778.7999999999997	48.200000000000003	38.399999999999999	1.0	10.6	33.200000000000003	14.4	27.5	30.199999999999999	2880.0	0.0	1.0	0.0	0.0	4.7999999999999998	133.38239999999999
166.0	1.0	3384.5999999999999	49.799999999999997	39.299999999999997	1.0	11.5	34.0	15.699999999999999	30.0	32.700000000000003	3528.0	0.0	0.0	1.0	0.0	12.6	426.45959999999997
167.0	2.0	3251.0999999999999	49.200000000000003	40.0	1.0	11.699999999999999	33.0	14.6	32.600000000000001	31.899999999999999	3320.0	0.0	0.0	1.0	0.0	11.6	377.12759999999997
168.0	2.0	3488.5999999999999	51.299999999999997	39.0	1.0	11.5	35.700000000000003	14.199999999999999	32.700000000000003	33.0	3700.0	0.0	0.0	1.0	0.0	12.699999999999999	443.05219999999997
169.0	2.0	3217.9000000000001	48.0	41.0	1.0	10.5	34.399999999999999	13.5	31.699999999999999	32.700000000000003	3355.0	0.0	1.0	0.0	0.0	4.2999999999999998	138.36969999999999
170.0	2.0	3606.5	50.799999999999997	40.5	2.0	10.6	34.200000000000003	16.699999999999999	32.100000000000001	34.200000000000003	3950.0	0.0	0.0	1.0	0.0	12.4	447.20600000000002
171.0	2.0	2800.6999999999998	47.899999999999999	39.5	0.0	10.199999999999999	33.200000000000003	14.1	29.100000000000001	31.600000000000001	2830.0	0.0	1.0	0.0	0.0	4.9000000000000004	137.23429999999999
172.0	2.0	2445.3999999999996	46.799999999999997	38.0	0.0	9.5999999999999996	32.399999999999999	13.5	27.899999999999999	30.5	2535.0	0.0	1.0	0.0	0.0	3.2000000000000002	78.252799999999993
173.0	2.0	3122.3999999999996	48.799999999999997	39.299999999999997	1.0	10.5	33.399999999999999	14.9	30.399999999999999	32.700000000000003	3270.0	0.0	0.0	1.0	0.0	6.5999999999999996	206.07839999999999
174.0	1.0	3359.1000000000004	52.299999999999997	39.5	1.0	10.5	34.899999999999999	15.300000000000001	31.199999999999999	32.899999999999999	3645.0	0.0	0.0	1.0	0.0	6.2999999999999998	211.62330000000003
175.0	1.0	3606.6999999999998	48.299999999999997	39.200000000000003	1.0	11.5	35.0	16.399999999999999	32.0	33.5	3890.0	0.0	0.0	1.0	0.0	9.4000000000000004	339.02979999999997
176.0	2.0	2783.5999999999999	46.799999999999997	38.600000000000001	1.0	9.6999999999999993	34.399999999999999	13.300000000000001	29.5	31.699999999999999	2980.0	0.0	0.0	1.0	0.0	8.0999999999999996	225.4716
177.0	1.0	3746.1999999999998	48.200000000000003	41.200000000000003	2.0	12.199999999999999	36.299999999999997	16.0	35.0	35.399999999999999	4030.0	0.0	0.0	1.0	0.0	8.8000000000000007	329.66560000000004
178.0	2.0	2899.0999999999999	47.700000000000003	38.0	1.0	11.199999999999999	32.700000000000003	14.5	29.800000000000001	31.899999999999999	3070.0	0.0	1.0	0.0	0.0	5.7000000000000002	165.24870000000001
179.0	2.0	3316.9000000000001	49.299999999999997	40.100000000000001	1.0	10.9	35.0	14.6	32.0	33.5	3550.0	0.0	0.0	1.0	0.0	13.1	434.51390000000004
180.0	1.0	3800.1999999999998	51.899999999999999	38.399999999999999	1.0	11.5	36.5	16.100000000000001	32.600000000000001	33.100000000000001	4070.0	0.0	0.0	1.0	0.0	9.0	342.01799999999997
181.0	1.0	3422.0999999999999	49.200000000000003	39.200000000000003	1.0	13.0	35.700000000000003	17.0	31.399999999999999	33.399999999999999	3605.0	0.0	0.0	1.0	0.0	12.5	427.76249999999999
182.0	1.0	3612.2999999999997	52.299999999999997	39.5	1.0	12.0	34.100000000000001	14.6	31.0	34.0	3835.0	0.0	0.0	1.0	0.0	9.0999999999999996	328.71929999999998
183.0	2.0	2942.5999999999999	48.100000000000001	39.100000000000001	1.0	10.199999999999999	33.700000000000003	14.199999999999999	30.5	31.600000000000001	3200.0	0.0	0.0	1.0	0.0	8.3000000000000007	244.23580000000001
184.0	1.0	3263.0	51.299999999999997	41.399999999999999	1.0	10.300000000000001	36.0	14.199999999999999	31.5	33.5	3390.0	0.0	0.0	1.0	0.0	5.4000000000000004	176.20200000000003
185.0	1.0	4490.4000000000005	55.0	41.0	1.0	12.300000000000001	37.899999999999999	16.0	36.299999999999997	35.5	4620.0	0.0	0.0	1.0	0.0	12.4	556.80960000000005
186.0	2.0	2900.5999999999999	47.299999999999997	37.299999999999997	1.0	10.5	33.200000000000003	15.0	31.300000000000001	31.399999999999999	3050.0	0.0	1.0	0.0	0.0	3.6000000000000001	104.42160000000001
187.0	2.0	2653.3000000000002	46.200000000000003	39.0	1.0	10.199999999999999	34.0	12.5	28.5	30.899999999999999	2775.0	0.0	1.0	0.0	0.0	4.7999999999999998	127.35840000000002
188.0	1.0	3416.7999999999997	51.899999999999999	40.600000000000001	1.0	10.800000000000001	34.600000000000001	15.0	30.800000000000001	33.0	3595.0	0.0	0.0	1.0	0.0	5.9000000000000004	201.59119999999999
189.0	1.0	2562.9000000000001	48.0	39.399999999999999	1.0	9.6999999999999993	32.899999999999999	12.9	26.800000000000001	29.0	2680.0	0.0	1.0	0.0	0.0	3.3999999999999999	87.138600000000011
190.0	1.0	2832.3999999999996	48.899999999999999	39.600000000000001	1.0	10.1	32.899999999999999	14.6	28.800000000000001	32.600000000000001	2935.0	0.0	0.0	1.0	0.0	7.0	198.268
191.0	1.0	3240.9000000000001	49.299999999999997	40.100000000000001	1.0	9.9000000000000004	34.299999999999997	16.5	29.399999999999999	32.5	3360.0	0.0	0.0	1.0	0.0	7.2999999999999998	236.5857
192.0	1.0	3178.5999999999999	48.5	40.0	1.0	10.800000000000001	34.799999999999997	14.800000000000001	28.600000000000001	31.0	3260.0	0.0	0.0	1.0	0.0	11.5	365.53899999999999
193.0	1.0	2955.0999999999999	48.299999999999997	37.5	1.0	10.0	34.0	13.6	29.5	33.0	3155.0	0.0	1.0	0.0	0.0	1.8	53.191800000000008
194.0	2.0	2872.0	48.5	39.299999999999997	1.0	9.8000000000000007	34.799999999999997	14.4	29.399999999999999	32.299999999999997	3100.0	0.0	1.0	0.0	0.0	5.0999999999999996	146.47199999999998
195.0	1.0	3350.5	50.200000000000003	39.5	0.0	12.699999999999999	33.399999999999999	15.5	30.699999999999999	32.299999999999997	3425.0	0.0	0.0	0.0	1.0	15.9	532.72950000000003
196.0	1.0	3449.8000000000002	51.5	41.0	2.0	10.9	35.100000000000001	14.9	29.300000000000001	32.700000000000003	3645.0	0.0	0.0	0.0	1.0	14.1	486.42179999999996
197.0	2.0	3181.0999999999999	49.200000000000003	39.0	1.0	11.0	34.200000000000003	14.300000000000001	28.699999999999999	31.699999999999999	3285.0	0.0	0.0	1.0	0.0	6.0	190.86599999999999
198.0	1.0	3732.6000000000004	49.299999999999997	41.600000000000001	1.0	11.6	36.200000000000003	15.9	33.200000000000003	33.600000000000001	3835.0	0.0	0.0	1.0	0.0	7.7999999999999998	291.14280000000002
199.0	2.0	3127.3000000000002	48.200000000000003	40.0	1.0	10.9	33.899999999999999	16.699999999999999	30.300000000000001	32.299999999999997	3290.0	0.0	0.0	1.0	0.0	14.0	437.82200000000006
200.0	1.0	3463.2999999999997	50.799999999999997	39.100000000000001	1.0	11.5	35.0	15.1	30.199999999999999	34.100000000000001	3665.0	0.0	0.0	0.0	1.0	14.199999999999999	491.78859999999992
201.0	1.0	3278.0999999999999	51.799999999999997	39.5	1.0	12.199999999999999	35.5	14.0	28.5	32.700000000000003	3485.0	0.0	0.0	1.0	0.0	4.7999999999999998	157.34880000000001
202.0	1.0	3967.6999999999998	51.899999999999999	38.600000000000001	1.0	12.699999999999999	35.399999999999999	17.0	32.5	36.0	4085.0	0.0	0.0	0.0	1.0	16.100000000000001	638.79970000000003
203.0	2.0	3875.5	49.700000000000003	40.399999999999999	0.0	13.4	34.700000000000003	17.699999999999999	35.5	36.399999999999999	3905.0	0.0	0.0	0.0	1.0	17.899999999999999	693.71449999999993
204.0	1.0	3322.0	50.0	39.299999999999997	1.0	11.6	36.0	15.0	32.399999999999999	33.5	3580.0	0.0	0.0	1.0	0.0	10.9	362.09800000000001
205.0	2.0	3191.6999999999998	48.600000000000001	39.299999999999997	1.0	10.0	33.0	15.6	30.699999999999999	33.100000000000001	3385.0	0.0	0.0	0.0	1.0	14.9	475.56329999999997
206.0	1.0	3189.0	50.5	38.100000000000001	2.0	11.5	34.399999999999999	14.5	30.699999999999999	32.399999999999999	3410.0	0.0	0.0	1.0	0.0	6.2000000000000002	197.71799999999999
207.0	1.0	2679.3999999999996	46.899999999999999	37.0	1.0	11.5	32.600000000000001	13.199999999999999	28.699999999999999	32.0	2845.0	0.0	1.0	0.0	0.0	4.0	107.17599999999999
208.0	1.0	3573.3000000000002	51.399999999999999	41.100000000000001	2.0	11.6	35.600000000000001	15.699999999999999	31.600000000000001	33.399999999999999	3735.0	0.0	0.0	1.0	0.0	10.5	375.19650000000001
209.0	2.0	3127.6999999999998	48.799999999999997	39.100000000000001	2.0	11.0	34.399999999999999	15.5	31.0	32.299999999999997	3400.0	0.0	0.0	1.0	0.0	8.6999999999999993	272.10989999999998
210.0	1.0	2833.6999999999998	49.600000000000001	37.299999999999997	1.0	10.800000000000001	34.799999999999997	14.9	29.300000000000001	30.899999999999999	2935.0	0.0	0.0	1.0	0.0	5.2000000000000002	147.35240000000002
211.0	2.0	3247.6999999999998	47.799999999999997	38.0	2.0	11.0	34.600000000000001	16.0	33.5	33.5	3530.0	0.0	0.0	1.0	0.0	6.9000000000000004	224.09130000000002
212.0	2.0	3826.0999999999999	52.0	40.100000000000001	1.0	11.6	34.700000000000003	17.199999999999999	33.399999999999999	34.299999999999997	3930.0	0.0	0.0	0.0	1.0	14.4	550.9584000000001
213.0	2.0	3229.4000000000001	50.0	40.299999999999997	1.0	11.5	33.700000000000003	14.4	30.199999999999999	34.0	3370.0	0.0	0.0	1.0	0.0	9.5999999999999996	310.0224
214.0	1.0	2660.6999999999998	47.299999999999997	40.200000000000003	2.0	10.6	34.200000000000003	14.5	29.0	31.5	2840.0	0.0	0.0	1.0	0.0	8.6999999999999993	231.48089999999996
215.0	1.0	3208.2999999999997	50.0	39.5	1.0	11.300000000000001	34.399999999999999	14.199999999999999	28.300000000000001	31.5	3369.0	0.0	0.0	1.0	0.0	8.9000000000000004	285.53870000000001
216.0	1.0	3277.2999999999997	51.0	41.200000000000003	1.0	10.5	35.899999999999999	13.199999999999999	27.399999999999999	31.399999999999999	3545.0	0.0	0.0	1.0	0.0	5.7000000000000002	186.80609999999999
217.0	1.0	3008.9000000000001	49.600000000000001	38.0	1.0	9.5999999999999996	34.600000000000001	14.6	28.100000000000001	31.399999999999999	3200.0	0.0	0.0	1.0	0.0	5.2000000000000002	156.46280000000002
218.0	1.0	3464.0	47.799999999999997	39.600000000000001	2.0	11.9	35.600000000000001	16.5	30.199999999999999	34.0	3585.0	0.0	0.0	1.0	0.0	5.9000000000000004	204.376
219.0	2.0	2513.3999999999996	46.399999999999999	41.0	2.0	10.800000000000001	32.200000000000003	14.1	27.300000000000001	30.800000000000001	2765.0	0.0	0.0	1.0	0.0	7.2000000000000002	180.9648
220.0	1.0	3156.8999999999996	48.200000000000003	38.600000000000001	1.0	10.5	34.0	15.6	30.5	33.200000000000003	3330.0	0.0	0.0	1.0	0.0	6.2000000000000002	195.72779999999997
221.0	1.0	3738.7999999999997	52.299999999999997	39.600000000000001	2.0	12.5	35.600000000000001	16.5	34.600000000000001	34.700000000000003	3980.0	0.0	0.0	0.0	1.0	13.6	508.47680000000003
222.0	2.0	3040.1999999999998	50.200000000000003	38.5	1.0	11.6	33.200000000000003	15.6	30.5	32.0	3165.0	0.0	0.0	1.0	0.0	12.6	383.0652
223.0	2.0	4258.0	55.0	40.5	2.0	13.4	36.0	16.0	35.5	37.5	4495.0	0.0	0.0	1.0	0.0	9.8000000000000007	417.28399999999999
224.0	1.0	2932.7000000000003	49.299999999999997	38.0	2.0	11.199999999999999	33.899999999999999	14.699999999999999	29.699999999999999	31.5	3155.0	0.0	0.0	0.0	1.0	15.5	454.56850000000003
225.0	1.0	4049.1000000000004	51.0	40.600000000000001	2.0	14.0	36.100000000000001	15.9	32.0	36.700000000000003	4320.0	0.0	0.0	1.0	0.0	12.199999999999999	493.99020000000002
226.0	2.0	2717.5999999999999	47.299999999999997	39.100000000000001	1.0	11.199999999999999	34.100000000000001	14.5	29.399999999999999	30.300000000000001	2940.0	0.0	0.0	1.0	0.0	5.9000000000000004	160.33840000000001
227.0	2.0	3011.8999999999996	49.100000000000001	39.399999999999999	1.0	12.0	34.799999999999997	15.199999999999999	29.5	33.0	3235.0	0.0	0.0	1.0	0.0	12.199999999999999	367.45179999999993
228.0	2.0	3304.9000000000001	51.5	41.600000000000001	1.0	11.5	36.299999999999997	14.199999999999999	30.600000000000001	33.5	3465.0	0.0	0.0	1.0	0.0	13.300000000000001	439.55170000000004
229.0	1.0	4183.1999999999998	54.299999999999997	40.0	1.0	14.5	36.200000000000003	15.0	34.5	36.200000000000003	4260.0	0.0	0.0	1.0	0.0	10.6	443.41919999999999
230.0	2.0	3066.3999999999996	47.600000000000001	38.600000000000001	2.0	12.0	33.799999999999997	14.5	31.899999999999999	33.0	3220.0	0.0	0.0	1.0	0.0	11.199999999999999	343.43679999999995
231.0	1.0	3247.3999999999996	50.299999999999997	40.600000000000001	2.0	11.199999999999999	34.600000000000001	14.199999999999999	28.399999999999999	32.0	3505.0	0.0	0.0	1.0	0.0	8.5999999999999996	279.27639999999997
232.0	2.0	3416.7000000000003	48.100000000000001	38.5	2.0	11.0	35.100000000000001	15.1	31.5	33.5	3645.0	0.0	0.0	1.0	0.0	12.699999999999999	433.92090000000002
233.0	1.0	3195.0	50.299999999999997	40.100000000000001	1.0	10.300000000000001	34.5	15.4	29.5	34.0	3395.0	0.0	0.0	1.0	0.0	8.9000000000000004	284.35500000000002
234.0	1.0	3139.5	50.700000000000003	40.5	1.0	10.5	35.899999999999999	14.0	28.600000000000001	32.799999999999997	3210.0	0.0	1.0	0.0	0.0	1.3999999999999999	43.952999999999996
235.0	1.0	3006.6000000000004	49.200000000000003	41.200000000000003	1.0	9.5	37.0	13.9	31.399999999999999	32.0	3185.0	0.0	0.0	1.0	0.0	4.5	135.29700000000003
236.0	2.0	3288.1999999999998	50.200000000000003	38.399999999999999	1.0	12.0	34.5	15.0	31.899999999999999	33.0	3485.0	0.0	0.0	1.0	0.0	7.0999999999999996	233.46219999999997
237.0	1.0	3475.9000000000001	49.100000000000001	39.0	1.0	11.300000000000001	35.100000000000001	15.9	31.0	33.0	3700.0	0.0	0.0	0.0	1.0	13.0	451.86700000000002
238.0	1.0	3514.2000000000003	51.5	40.299999999999997	1.0	13.199999999999999	35.0	15.300000000000001	30.399999999999999	35.0	3590.0	0.0	0.0	1.0	0.0	5.4000000000000004	189.76680000000005
239.0	1.0	3158.5999999999999	50.600000000000001	40.0	1.0	11.5	35.5	14.6	29.300000000000001	32.200000000000003	3310.0	1.0	0.0	1.0	0.0	5.0999999999999996	161.08859999999999
240.0	2.0	3130.5999999999999	49.200000000000003	39.5	2.0	11.199999999999999	33.399999999999999	14.9	32.0	31.399999999999999	3465.0	0.0	0.0	1.0	0.0	7.5999999999999996	237.92559999999997
241.0	2.0	3423.7000000000003	50.100000000000001	40.399999999999999	1.0	12.6	33.5	16.0	32.0	34.299999999999997	3530.0	0.0	0.0	1.0	0.0	11.800000000000001	403.99660000000006
242.0	2.0	2764.9000000000001	46.0	38.0	0.0	11.699999999999999	33.0	15.300000000000001	30.0	32.0	2800.0	0.0	0.0	1.0	0.0	8.5999999999999996	237.78139999999999
243.0	1.0	3110.5999999999999	48.0	39.399999999999999	1.0	10.699999999999999	34.899999999999999	14.0	29.699999999999999	32.200000000000003	3240.0	0.0	0.0	1.0	0.0	8.3000000000000007	258.1798
244.0	2.0	3924.9000000000001	51.200000000000003	41.5	1.0	12.4	36.200000000000003	17.100000000000001	33.899999999999999	36.899999999999999	4180.0	0.0	0.0	1.0	0.0	13.0	510.23700000000002
245.0	2.0	3369.0	50.100000000000001	40.600000000000001	0.0	12.5	34.700000000000003	16.0	32.0	33.0	3515.0	0.0	0.0	1.0	0.0	12.300000000000001	414.38700000000006
246.0	2.0	3683.1999999999998	52.299999999999997	40.399999999999999	1.0	11.0	36.0	16.800000000000001	32.5	34.0	3930.0	0.0	0.0	1.0	0.0	13.5	497.23200000000003
247.0	2.0	3967.2000000000003	51.200000000000003	38.200000000000003	0.0	13.5	35.200000000000003	16.5	36.100000000000001	36.0	4070.0	0.0	0.0	0.0	1.0	17.100000000000001	678.39120000000014
248.0	1.0	3046.9000000000001	51.0	39.399999999999999	0.0	11.0	34.0	12.5	33.5	32.399999999999999	3075.0	0.0	0.0	1.0	0.0	5.2000000000000002	158.43880000000001
249.0	1.0	3390.8999999999996	50.0	40.0	0.0	11.5	34.5	15.5	32.0	33.5	3465.0	1.0	0.0	1.0	0.0	7.2999999999999998	247.53569999999996
250.0	1.0	3181.0999999999999	48.5	41.100000000000001	1.0	11.5	36.700000000000003	16.300000000000001	31.0	32.5	3290.0	0.0	0.0	1.0	0.0	8.3000000000000007	264.03129999999999
251.0	2.0	3748.6999999999998	51.299999999999997	39.0	0.0	12.0	36.200000000000003	15.6	33.600000000000001	34.200000000000003	3780.0	0.0	0.0	1.0	0.0	11.6	434.84919999999994
252.0	1.0	3399.7000000000003	52.399999999999999	40.0	1.0	12.5	34.799999999999997	15.1	28.699999999999999	33.399999999999999	3525.0	0.0	0.0	1.0	0.0	8.1999999999999993	278.77539999999999
253.0	1.0	3209.9000000000001	50.5	39.0	2.0	10.6	34.200000000000003	13.300000000000001	29.600000000000001	33.100000000000001	3460.0	0.0	0.0	1.0	0.0	10.199999999999999	327.40979999999996
254.0	1.0	3697.5	53.299999999999997	39.0	2.0	10.5	36.100000000000001	16.5	30.600000000000001	34.399999999999999	4090.0	0.0	0.0	1.0	0.0	7.2999999999999998	269.91749999999996
255.0	2.0	3155.5	50.200000000000003	40.100000000000001	1.0	10.9	33.399999999999999	14.4	30.399999999999999	32.200000000000003	3215.0	0.0	0.0	1.0	0.0	10.6	334.483
256.0	1.0	2946.2000000000003	49.899999999999999	40.0	1.0	11.300000000000001	32.899999999999999	15.1	25.600000000000001	30.899999999999999	3150.0	0.0	0.0	1.0	0.0	10.800000000000001	318.18960000000004
257.0	2.0	3477.0999999999999	49.0	40.0	2.0	11.0	33.799999999999997	14.4	30.800000000000001	32.399999999999999	3655.0	0.0	0.0	1.0	0.0	11.1	385.9581
258.0	2.0	3451.5999999999999	50.100000000000001	41.200000000000003	2.0	11.5	34.799999999999997	15.0	30.5	33.5	3690.0	0.0	0.0	0.0	1.0	16.899999999999999	583.32039999999995
259.0	1.0	3092.5	51.200000000000003	39.299999999999997	1.0	11.0	34.0	15.5	29.300000000000001	31.399999999999999	3345.0	0.0	1.0	0.0	0.0	2.3999999999999999	74.219999999999999
260.0	1.0	3134.7999999999997	49.0	39.399999999999999	1.0	10.699999999999999	35.200000000000003	14.800000000000001	33.0	32.5	3335.0	0.0	0.0	1.0	0.0	5.9000000000000004	184.95320000000001
261.0	1.0	3498.9000000000001	51.299999999999997	39.5	1.0	11.0	34.200000000000003	15.199999999999999	30.0	32.5	3545.0	0.0	0.0	1.0	0.0	8.8000000000000007	307.90320000000003
262.0	2.0	3175.6000000000004	49.0	40.100000000000001	1.0	11.5	34.5	15.4	32.0	33.5	3330.0	0.0	0.0	1.0	0.0	11.9	377.89640000000009
263.0	2.0	3657.5	50.600000000000001	39.600000000000001	2.0	11.0	35.200000000000003	15.800000000000001	35.0	34.5	3995.0	0.0	0.0	0.0	1.0	15.6	570.57000000000005
264.0	1.0	3572.2999999999997	49.700000000000003	39.0	1.0	12.1	36.100000000000001	16.0	33.0	34.5	3880.0	0.0	0.0	1.0	0.0	7.4000000000000004	264.35020000000003
265.0	2.0	2942.5	49.600000000000001	39.600000000000001	1.0	10.0	34.600000000000001	13.9	30.100000000000001	31.199999999999999	3030.0	0.0	1.0	0.0	0.0	3.7000000000000002	108.87250000000002
266.0	2.0	3338.4000000000001	49.200000000000003	40.0	1.0	11.5	34.0	15.6	32.5	33.0	3485.0	0.0	0.0	0.0	1.0	16.899999999999999	564.18959999999993
267.0	2.0	3369.0999999999999	50.399999999999999	39.600000000000001	2.0	10.199999999999999	34.100000000000001	16.100000000000001	31.600000000000001	34.0	3615.0	0.0	0.0	1.0	0.0	10.199999999999999	343.64819999999997
268.0	2.0	3155.0999999999999	48.5	38.5	4.0	10.0	32.5	15.4	32.0	33.399999999999999	3260.0	0.0	0.0	1.0	0.0	9.5	299.73449999999997
269.0	1.0	2876.3999999999996	49.600000000000001	39.0	1.0	10.5	34.100000000000001	13.5	28.399999999999999	30.600000000000001	3080.0	0.0	0.0	1.0	0.0	10.5	302.02199999999993
270.0	2.0	3248.5	48.200000000000003	39.600000000000001	2.0	10.6	34.5	15.800000000000001	31.699999999999999	34.299999999999997	3450.0	0.0	0.0	1.0	0.0	13.4	435.29900000000004
271.0	2.0	3756.8000000000002	52.600000000000001	40.100000000000001	2.0	10.699999999999999	35.5	15.0	32.600000000000001	33.0	4020.0	0.0	0.0	1.0	0.0	7.0999999999999996	266.7328
272.0	2.0	3151.0999999999999	50.0	40.100000000000001	1.0	11.1	34.399999999999999	14.199999999999999	30.0	33.600000000000001	3230.0	0.0	0.0	1.0	0.0	12.699999999999999	400.18970000000002
273.0	1.0	3725.0	50.299999999999997	40.299999999999997	1.0	11.5	35.600000000000001	15.9	31.5	35.5	3850.0	0.0	0.0	1.0	0.0	6.2999999999999998	234.67500000000001
274.0	1.0	2819.4000000000001	47.799999999999997	40.399999999999999	0.0	11.0	33.299999999999997	13.5	27.399999999999999	31.0	2865.0	0.0	1.0	0.0	0.0	3.2000000000000002	90.220800000000011
275.0	1.0	2973.6999999999998	48.799999999999997	38.299999999999997	1.0	11.4	34.100000000000001	14.9	28.600000000000001	31.0	3105.0	1.0	0.0	1.0	0.0	7.2000000000000002	214.10640000000001
276.0	2.0	3111.6999999999998	48.200000000000003	39.200000000000003	2.0	11.4	33.899999999999999	16.0	30.0	33.0	3290.0	0.0	0.0	1.0	0.0	10.199999999999999	317.39339999999999
277.0	2.0	3423.5	50.5	40.200000000000003	1.0	11.5	33.200000000000003	16.399999999999999	31.5	33.600000000000001	3580.0	0.0	0.0	1.0	0.0	13.699999999999999	469.01949999999994
278.0	1.0	3468.4000000000001	51.0	41.299999999999997	2.0	12.300000000000001	35.0	15.699999999999999	30.300000000000001	34.0	3770.0	0.0	0.0	1.0	0.0	10.9	378.05560000000003
279.0	2.0	3640.5999999999999	49.700000000000003	38.399999999999999	1.0	13.0	34.299999999999997	16.600000000000001	30.899999999999999	33.5	3970.0	0.0	0.0	0.0	1.0	20.300000000000001	739.04180000000008
280.0	1.0	3807.5999999999999	50.700000000000003	39.399999999999999	0.0	12.5	36.299999999999997	16.399999999999999	34.0	34.799999999999997	3840.0	0.0	0.0	1.0	0.0	10.0	380.75999999999999
281.0	2.0	3998.6000000000004	51.899999999999999	39.0	0.0	12.4	35.600000000000001	17.300000000000001	35.100000000000001	35.5	4050.0	0.0	0.0	0.0	1.0	16.600000000000001	663.76760000000013
282.0	1.0	3017.7999999999997	48.200000000000003	37.399999999999999	2.0	10.0	35.100000000000001	14.199999999999999	35.100000000000001	31.899999999999999	3190.0	0.0	0.0	1.0	0.0	10.699999999999999	322.90459999999996
283.0	1.0	3351.7999999999997	53.200000000000003	41.299999999999997	1.0	10.300000000000001	36.299999999999997	14.6	31.5	33.0	3540.0	0.0	0.0	1.0	0.0	6.5	217.86699999999999
284.0	2.0	2656.6999999999998	47.0	39.5	1.0	10.1	34.0	13.699999999999999	28.0	32.0	2780.0	0.0	1.0	0.0	0.0	1.5	39.850499999999997
285.0	1.0	3359.9000000000001	51.299999999999997	41.0	1.0	11.0	34.899999999999999	14.9	30.300000000000001	33.5	3465.0	0.0	0.0	1.0	0.0	4.2999999999999998	144.47569999999999
286.0	1.0	3942.0	51.0	40.399999999999999	1.0	12.5	35.700000000000003	17.699999999999999	32.700000000000003	34.0	4140.0	0.0	0.0	0.0	1.0	16.699999999999999	658.31399999999996
287.0	2.0	3404.1999999999998	48.0	38.299999999999997	1.0	11.6	34.299999999999997	16.600000000000001	34.0	33.100000000000001	3620.0	0.0	0.0	0.0	1.0	16.5	561.69299999999998
288.0	2.0	3047.2000000000003	46.299999999999997	38.200000000000003	2.0	11.199999999999999	33.399999999999999	14.6	31.199999999999999	33.899999999999999	3365.0	0.0	1.0	0.0	0.0	5.0	152.36000000000001
289.0	2.0	2766.0	47.700000000000003	38.600000000000001	2.0	10.6	33.700000000000003	13.199999999999999	29.300000000000001	32.0	3025.0	0.0	0.0	1.0	0.0	9.0999999999999996	251.70599999999999
290.0	1.0	3917.4000000000001	53.200000000000003	40.600000000000001	1.0	12.199999999999999	35.5	16.0	31.399999999999999	35.5	4075.0	0.0	0.0	1.0	0.0	8.5999999999999996	336.89639999999997
291.0	1.0	3671.9000000000001	50.100000000000001	40.100000000000001	1.0	11.699999999999999	34.700000000000003	15.0	30.399999999999999	34.399999999999999	3775.0	0.0	0.0	1.0	0.0	12.199999999999999	447.97179999999997
292.0	1.0	3469.8000000000002	51.299999999999997	39.0	1.0	11.0	35.600000000000001	15.6	31.899999999999999	34.0	3685.0	0.0	0.0	1.0	0.0	7.0999999999999996	246.35579999999999
293.0	1.0	3407.0	49.700000000000003	40.600000000000001	2.0	11.5	35.0	15.5	31.0	32.0	3765.0	0.0	0.0	1.0	0.0	7.5999999999999996	258.93200000000002
294.0	2.0	2713.5	46.899999999999999	40.399999999999999	1.0	10.199999999999999	31.899999999999999	14.300000000000001	30.899999999999999	32.200000000000003	2940.0	0.0	1.0	0.0	0.0	2.5	67.837500000000006
295.0	2.0	4181.1999999999998	54.0	41.0	1.0	12.5	36.5	17.199999999999999	33.0	36.5	4470.0	0.0	0.0	1.0	0.0	13.4	560.2808
296.0	1.0	2888.9000000000001	46.799999999999997	37.200000000000003	1.0	10.5	35.0	14.300000000000001	28.0	31.5	3015.0	0.0	1.0	0.0	0.0	3.7999999999999998	109.7782
297.0	2.0	2786.7999999999997	47.200000000000003	41.0	1.0	11.0	33.5	14.300000000000001	30.0	33.0	2950.0	0.0	1.0	0.0	0.0	5.5999999999999996	156.06079999999997
298.0	1.0	3377.6999999999998	48.5	41.399999999999999	1.0	12.0	34.799999999999997	15.199999999999999	30.5	33.0	3570.0	0.0	0.0	1.0	0.0	9.3000000000000007	314.12610000000001
299.0	1.0	3446.0999999999999	51.299999999999997	39.0	1.0	11.0	35.200000000000003	15.5	30.5	35.0	3570.0	0.0	0.0	1.0	0.0	6.5	223.9965
300.0	1.0	3565.7999999999997	51.100000000000001	40.100000000000001	1.0	11.5	35.600000000000001	15.9	32.0	32.5	3665.0	0.0	0.0	1.0	0.0	6.2000000000000002	221.07959999999997
301.0	1.0	3532.5999999999999	50.799999999999997	40.299999999999997	1.0	11.9	35.600000000000001	14.199999999999999	31.199999999999999	34.399999999999999	3705.0	0.0	0.0	1.0	0.0	11.300000000000001	399.18380000000002
302.0	2.0	3336.3000000000002	51.600000000000001	41.299999999999997	2.0	11.4	35.0	14.0	32.399999999999999	34.200000000000003	3700.0	0.0	0.0	1.0	0.0	10.199999999999999	340.30259999999998
303.0	2.0	2404.7000000000003	45.299999999999997	37.399999999999999	1.0	9.8000000000000007	33.200000000000003	13.5	27.0	29.800000000000001	2555.0	0.0	1.0	0.0	0.0	4.9000000000000004	117.83030000000002
304.0	2.0	3208.5999999999999	48.299999999999997	41.399999999999999	1.0	12.5	34.799999999999997	15.0	31.0	32.0	3315.0	0.0	0.0	1.0	0.0	8.0999999999999996	259.89659999999998
305.0	2.0	2953.9000000000001	46.799999999999997	37.5	2.0	11.0	34.5	14.5	29.5	31.5	3085.0	0.0	0.0	1.0	0.0	8.0999999999999996	239.26590000000002
306.0	1.0	3805.8000000000002	53.0	41.299999999999997	1.0	10.199999999999999	35.700000000000003	14.0	35.0	35.100000000000001	4095.0	0.0	0.0	1.0	0.0	7.0999999999999996	270.21179999999998
307.0	2.0	3472.0	51.5	38.600000000000001	1.0	11.1	32.799999999999997	17.5	32.100000000000001	33.5	3585.0	0.0	1.0	0.0	0.0	3.7000000000000002	128.46400000000003
308.0	2.0	3188.8000000000002	50.700000000000003	40.399999999999999	1.0	10.0	34.700000000000003	14.0	29.899999999999999	33.299999999999997	3325.0	0.0	1.0	0.0	0.0	4.4000000000000004	140.30720000000002
309.0	1.0	3206.5	51.700000000000003	39.5	2.0	10.199999999999999	35.799999999999997	14.4	31.0	32.5	3445.0	0.0	0.0	1.0	0.0	10.1	323.85649999999998
310.0	2.0	3192.5999999999999	49.5	40.200000000000003	2.0	11.199999999999999	34.0	14.9	30.600000000000001	33.200000000000003	3400.0	0.0	0.0	1.0	0.0	11.1	354.37860000000001
311.0	1.0	3883.1000000000004	51.0	39.299999999999997	1.0	11.4	35.0	18.0	33.0	34.5	4005.0	0.0	0.0	0.0	1.0	17.0	660.12700000000007
312.0	2.0	2905.3000000000002	48.100000000000001	38.399999999999999	1.0	10.4	33.5	13.4	29.399999999999999	32.600000000000001	3150.0	0.0	1.0	0.0	0.0	5.7999999999999998	168.50739999999999
313.0	2.0	3663.8000000000002	48.899999999999999	41.399999999999999	1.0	11.4	35.399999999999999	16.899999999999999	32.399999999999999	33.799999999999997	3855.0	0.0	0.0	0.0	1.0	16.899999999999999	619.18219999999997
314.0	1.0	3251.9000000000001	49.799999999999997	39.0	1.0	10.5	35.5	14.5	30.800000000000001	32.600000000000001	3480.0	0.0	0.0	1.0	0.0	7.2999999999999998	237.3887
315.0	1.0	4526.6000000000004	55.399999999999999	40.100000000000001	0.0	13.0	36.0	19.5	35.600000000000001	35.600000000000001	4555.0	0.0	0.0	0.0	1.0	14.300000000000001	647.30380000000014
316.0	1.0	3641.4000000000001	52.200000000000003	41.0	2.0	11.1	34.700000000000003	16.5	33.799999999999997	34.100000000000001	3860.0	0.0	0.0	1.0	0.0	9.8000000000000007	356.85720000000003
317.0	2.0	3391.0999999999999	50.399999999999999	37.399999999999999	1.0	12.0	34.0	15.800000000000001	33.100000000000001	34.0	3525.0	0.0	0.0	1.0	0.0	9.5999999999999996	325.54559999999998
318.0	2.0	2728.2999999999997	45.299999999999997	37.5	1.0	12.0	34.200000000000003	14.699999999999999	28.5	31.0	2900.0	0.0	0.0	1.0	0.0	6.5999999999999996	180.06779999999998
319.0	1.0	3310.7000000000003	48.600000000000001	40.0	2.0	11.5	34.100000000000001	15.199999999999999	32.200000000000003	32.899999999999999	3605.0	0.0	0.0	1.0	0.0	10.9	360.86630000000002
320.0	2.0	3046.6999999999998	49.700000000000003	41.0	2.0	11.5	33.899999999999999	14.5	30.5	33.399999999999999	3365.0	0.0	0.0	1.0	0.0	6.4000000000000004	194.9888
321.0	2.0	3751.0	51.200000000000003	40.5	2.0	11.5	35.5	17.0	30.5	33.5	4120.0	0.0	0.0	1.0	0.0	13.0	487.63
322.0	2.0	2705.8000000000002	47.600000000000001	37.0	1.0	10.0	33.5	13.0	30.0	31.0	2830.0	0.0	0.0	1.0	0.0	11.800000000000001	319.28440000000006
323.0	2.0	2854.2999999999997	48.200000000000003	39.299999999999997	2.0	9.5	33.0	13.199999999999999	29.800000000000001	32.0	2965.0	0.0	0.0	1.0	0.0	8.5	242.6155
324.0	1.0	3259.7999999999997	51.299999999999997	39.299999999999997	2.0	10.5	34.5	13.5	30.5	33.0	3500.0	0.0	0.0	1.0	0.0	4.9000000000000004	159.7302
325.0	2.0	3151.6999999999998	50.5	41.0	2.0	11.5	32.5	14.0	32.0	32.200000000000003	3315.0	0.0	1.0	0.0	0.0	5.4000000000000004	170.1918
326.0	2.0	3302.7000000000003	50.299999999999997	41.299999999999997	2.0	10.4	34.299999999999997	14.9	28.699999999999999	32.299999999999997	3445.0	0.0	0.0	1.0	0.0	7.5	247.70250000000001
327.0	2.0	3646.3999999999996	51.399999999999999	41.299999999999997	1.0	11.699999999999999	35.299999999999997	17.100000000000001	34.299999999999997	33.5	3830.0	0.0	0.0	1.0	0.0	6.2999999999999998	229.72319999999999
328.0	1.0	3277.2000000000003	49.0	39.600000000000001	2.0	10.0	35.0	13.5	28.0	34.799999999999997	3550.0	0.0	0.0	1.0	0.0	10.800000000000001	353.93760000000009
329.0	1.0	3588.9000000000001	49.399999999999999	39.5	1.0	12.0	35.399999999999999	16.100000000000001	31.5	33.5	3770.0	0.0	0.0	0.0	1.0	14.1	506.03489999999994
330.0	2.0	3557.9000000000001	49.5	40.200000000000003	2.0	11.0	35.0	14.1	33.0	33.399999999999999	3825.0	0.0	0.0	1.0	0.0	12.699999999999999	451.85329999999999
331.0	2.0	2584.0999999999999	48.299999999999997	38.0	1.0	9.5	32.700000000000003	14.199999999999999	27.5	30.399999999999999	2730.0	0.0	1.0	0.0	0.0	5.2999999999999998	136.9573
332.0	1.0	3241.6999999999998	51.600000000000001	39.299999999999997	1.0	11.0	35.0	14.5	30.0	32.0	3430.0	0.0	0.0	1.0	0.0	6.0	194.50199999999998
333.0	2.0	2868.6999999999998	49.200000000000003	40.299999999999997	1.0	10.199999999999999	32.799999999999997	14.5	29.300000000000001	32.0	2960.0	0.0	0.0	1.0	0.0	9.0999999999999996	261.05169999999998
334.0	2.0	3017.3000000000002	49.5	39.0	1.0	10.300000000000001	34.5	14.4	30.0	32.299999999999997	3200.0	0.0	0.0	1.0	0.0	9.9000000000000004	298.71270000000004
335.0	2.0	2775.4000000000001	47.600000000000001	38.0	1.0	10.199999999999999	34.700000000000003	14.1	28.5	30.5	2900.0	0.0	0.0	1.0	0.0	8.5999999999999996	238.68439999999998
336.0	2.0	3427.8000000000002	49.200000000000003	40.299999999999997	1.0	12.5	35.0	16.0	31.0	33.200000000000003	3570.0	0.0	0.0	1.0	0.0	10.199999999999999	349.63560000000001
337.0	2.0	3089.9000000000001	48.100000000000001	39.399999999999999	1.0	10.5	34.600000000000001	15.0	29.5	31.5	3335.0	0.0	0.0	1.0	0.0	7.4000000000000004	228.65260000000004
338.0	2.0	3339.7999999999997	49.200000000000003	40.0	1.0	11.5	34.0	16.0	30.699999999999999	33.0	3455.0	0.0	0.0	1.0	0.0	8.0999999999999996	270.52379999999999
339.0	2.0	2632.5	48.299999999999997	38.399999999999999	1.0	10.0	32.100000000000001	13.5	25.100000000000001	30.0	2810.0	0.0	0.0	1.0	0.0	8.0	210.59999999999999
340.0	1.0	3570.0	50.700000000000003	38.5	1.0	11.0	37.0	16.0	33.0	32.0	3862.0	0.0	0.0	1.0	0.0	10.5	374.84999999999997
341.0	1.0	3541.7000000000003	49.799999999999997	40.100000000000001	1.0	11.199999999999999	34.0	16.0	31.899999999999999	33.0	3755.0	0.0	0.0	1.0	0.0	9.8000000000000007	347.08660000000003
342.0	1.0	3037.5999999999999	49.399999999999999	39.0	0.0	11.0	33.0	14.6	30.399999999999999	31.0	2940.0	0.0	0.0	1.0	0.0	7.0999999999999996	215.66959999999997
343.0	1.0	2976.0	48.799999999999997	39.200000000000003	0.0	10.5	33.799999999999997	14.5	29.0	30.5	3040.0	0.0	0.0	1.0	0.0	5.7000000000000002	169.63200000000001
344.0	2.0	2914.4000000000001	49.299999999999997	39.600000000000001	0.0	11.5	33.0	14.300000000000001	29.899999999999999	32.0	3025.0	0.0	1.0	0.0	0.0	4.4000000000000004	128.23360000000002
345.0	1.0	3089.3000000000002	48.799999999999997	38.5	0.0	10.0	34.200000000000003	15.0	28.0	32.200000000000003	3185.0	0.0	0.0	1.0	0.0	9.0	278.03699999999998
346.0	1.0	3713.6999999999998	52.5	39.5	1.0	11.4	34.0	15.6	32.700000000000003	34.200000000000003	4080.0	0.0	0.0	1.0	0.0	9.5999999999999996	356.51519999999999
347.0	2.0	2794.1999999999998	49.600000000000001	39.100000000000001	1.0	10.5	33.600000000000001	13.699999999999999	27.199999999999999	29.699999999999999	3050.0	0.0	0.0	1.0	0.0	6.0999999999999996	170.44619999999998
348.0	2.0	2928.1999999999998	48.600000000000001	38.399999999999999	2.0	11.6	33.100000000000001	15.699999999999999	30.0	32.0	3190.0	0.0	0.0	0.0	1.0	16.199999999999999	474.36840000000001
349.0	1.0	3704.2999999999997	51.299999999999997	39.100000000000001	2.0	11.5	35.5	18.0	32.5	35.0	4130.0	0.0	0.0	0.0	1.0	16.100000000000001	596.39229999999998
350.0	2.0	2706.0	49.200000000000003	41.100000000000001	1.0	9.6999999999999993	33.0	13.699999999999999	29.399999999999999	29.800000000000001	2865.0	0.0	1.0	0.0	0.0	4.2999999999999998	116.35799999999999
351.0	1.0	5011.1999999999998	58.0	40.0	1.0	12.5	38.200000000000003	18.199999999999999	35.899999999999999	36.700000000000003	5360.0	0.0	0.0	0.0	1.0	17.199999999999999	861.92639999999994
352.0	2.0	2675.3000000000002	48.5	37.600000000000001	0.0	9.5	34.399999999999999	12.9	25.600000000000001	29.699999999999999	2770.0	0.0	1.0	0.0	0.0	2.8999999999999999	77.583699999999993
353.0	2.0	2687.1999999999998	47.5	41.299999999999997	2.0	9.0999999999999996	32.700000000000003	14.199999999999999	28.399999999999999	29.800000000000001	2920.0	0.0	1.0	0.0	0.0	2.7999999999999998	75.241599999999991
354.0	1.0	3392.1999999999998	51.799999999999997	40.0	1.0	10.4	34.299999999999997	16.800000000000001	31.899999999999999	32.600000000000001	3560.0	0.0	1.0	0.0	0.0	3.1000000000000001	105.15819999999999
355.0	2.0	2712.5	46.5	38.0	1.0	10.4	32.899999999999999	13.699999999999999	29.399999999999999	30.199999999999999	2905.0	0.0	0.0	1.0	0.0	10.0	271.25
356.0	2.0	2496.4000000000001	47.5	38.0	1.0	10.0	32.0	14.199999999999999	26.5	29.899999999999999	2580.0	0.0	0.0	1.0	0.0	8.0999999999999996	202.20840000000001
357.0	1.0	3547.8000000000002	51.200000000000003	39.200000000000003	1.0	11.0	36.0	16.0	32.100000000000001	34.0	3795.0	0.0	0.0	1.0	0.0	9.0999999999999996	322.84980000000002
358.0	2.0	3376.7999999999997	49.200000000000003	40.100000000000001	1.0	11.1	34.0	16.100000000000001	31.300000000000001	34.200000000000003	3575.0	0.0	0.0	0.0	1.0	16.300000000000001	550.41840000000002
359.0	2.0	2763.9000000000001	47.899999999999999	39.0	2.0	10.5	33.299999999999997	14.199999999999999	28.300000000000001	31.899999999999999	2960.0	0.0	0.0	1.0	0.0	11.1	306.79290000000003
360.0	1.0	4086.0000000000005	52.600000000000001	41.299999999999997	1.0	12.5	37.5	17.199999999999999	33.200000000000003	35.0	4284.0	0.0	0.0	1.0	0.0	7.5999999999999996	310.536
361.0	2.0	3126.0999999999999	49.899999999999999	40.0	0.0	9.9000000000000004	33.299999999999997	15.9	30.800000000000001	33.0	3155.0	1.0	0.0	1.0	0.0	10.6	331.36660000000001
362.0	2.0	3226.5999999999999	49.5	39.0	1.0	11.5	33.100000000000001	15.4	30.0	33.0	3380.0	0.0	0.0	1.0	0.0	8.3000000000000007	267.80779999999999
363.0	1.0	3904.7000000000003	52.200000000000003	41.100000000000001	1.0	12.4	35.799999999999997	17.0	32.299999999999997	34.700000000000003	4085.0	0.0	0.0	0.0	1.0	16.199999999999999	632.56140000000005
364.0	2.0	3009.1999999999998	49.0	38.0	2.0	10.0	33.0	15.5	29.699999999999999	33.100000000000001	3275.0	0.0	0.0	1.0	0.0	11.1	334.02119999999996
365.0	2.0	2681.0	47.799999999999997	40.0	1.0	9.8000000000000007	33.399999999999999	14.1	28.5	30.800000000000001	2795.0	0.0	0.0	1.0	0.0	7.7999999999999998	209.11799999999999
366.0	1.0	2474.4000000000001	45.399999999999999	38.600000000000001	0.0	10.0	32.399999999999999	13.300000000000001	27.0	30.0	2490.0	0.0	0.0	1.0	0.0	7.0	173.20800000000003
367.0	2.0	2354.6999999999998	46.299999999999997	38.5	1.0	10.300000000000001	32.0	13.300000000000001	27.0	30.399999999999999	2485.0	0.0	1.0	0.0	0.0	1.5	35.320499999999996
368.0	1.0	3587.6999999999998	51.100000000000001	41.0	1.0	11.1	35.100000000000001	16.800000000000001	33.799999999999997	34.0	3770.0	0.0	1.0	0.0	0.0	4.0999999999999996	147.09569999999997
369.0	1.0	3677.1999999999998	53.200000000000003	40.600000000000001	1.0	10.4	34.899999999999999	15.800000000000001	33.0	34.299999999999997	3780.0	0.0	0.0	1.0	0.0	8.4000000000000004	308.88479999999998
370.0	1.0	4003.8999999999996	52.600000000000001	41.299999999999997	1.0	10.9	35.700000000000003	16.5	33.700000000000003	34.299999999999997	4180.0	0.0	0.0	0.0	1.0	15.300000000000001	612.59669999999994
371.0	1.0	3416.7999999999997	50.899999999999999	41.299999999999997	1.0	10.5	35.100000000000001	14.800000000000001	32.5	33.799999999999997	3580.0	0.0	0.0	1.0	0.0	5.0	170.84
372.0	1.0	3190.4000000000001	49.0	38.200000000000003	0.0	10.5	33.799999999999997	15.6	30.699999999999999	32.700000000000003	3100.0	0.0	0.0	1.0	0.0	9.0	287.13600000000002
373.0	1.0	3242.1999999999998	51.100000000000001	38.299999999999997	2.0	10.5	35.399999999999999	15.1	31.699999999999999	32.200000000000003	3505.0	0.0	0.0	1.0	0.0	9.0999999999999996	295.04019999999997
374.0	1.0	3944.5	51.899999999999999	39.600000000000001	0.0	11.5	35.100000000000001	17.100000000000001	34.200000000000003	34.299999999999997	3972.0	0.0	0.0	1.0	0.0	10.699999999999999	422.06149999999997
375.0	2.0	3029.5999999999999	49.0	39.600000000000001	1.0	10.9	34.200000000000003	14.5	29.0	31.100000000000001	3274.0	0.0	0.0	1.0	0.0	8.6999999999999993	263.5752
376.0	2.0	3382.8999999999996	51.299999999999997	37.200000000000003	1.0	11.300000000000001	34.399999999999999	15.5	29.5	31.899999999999999	3535.0	1.0	0.0	1.0	0.0	10.5	355.20449999999994
377.0	1.0	3148.5999999999999	48.799999999999997	37.399999999999999	1.0	10.0	33.899999999999999	14.6	29.800000000000001	31.399999999999999	3276.0	0.0	0.0	1.0	0.0	8.1999999999999993	258.18519999999995
378.0	1.0	2915.4000000000001	49.299999999999997	40.299999999999997	1.0	9.5	34.5	13.6	27.300000000000001	30.600000000000001	3060.0	0.0	1.0	0.0	0.0	2.6000000000000001	75.80040000000001
379.0	1.0	2764.5	47.299999999999997	37.299999999999997	2.0	9.6999999999999993	33.899999999999999	14.199999999999999	28.800000000000001	30.5	3025.0	0.0	0.0	1.0	0.0	5.9000000000000004	163.10550000000001
380.0	1.0	3354.6999999999998	51.700000000000003	40.0	1.0	11.300000000000001	34.100000000000001	15.5	30.0	32.5	3510.0	0.0	0.0	1.0	0.0	6.5	218.05549999999999
381.0	2.0	3357.5	48.600000000000001	39.0	1.0	10.4	34.0	14.0	29.5	33.0	3580.0	0.0	0.0	1.0	0.0	9.6999999999999993	325.67749999999995
382.0	2.0	3189.9000000000001	49.0	39.399999999999999	2.0	10.4	34.0	14.300000000000001	31.399999999999999	32.600000000000001	3325.0	0.0	0.0	1.0	0.0	13.699999999999999	437.01629999999994
383.0	1.0	3430.4000000000001	50.0	40.600000000000001	1.0	10.300000000000001	36.0	14.300000000000001	29.300000000000001	33.0	3615.0	0.0	1.0	0.0	0.0	3.1000000000000001	106.3424
384.0	2.0	3014.0	51.100000000000001	39.0	1.0	9.6999999999999993	35.700000000000003	14.0	29.199999999999999	31.100000000000001	3135.0	0.0	0.0	1.0	0.0	7.4000000000000004	223.03600000000003
385.0	2.0	2745.5	49.0	39.0	1.0	10.0	34.299999999999997	13.699999999999999	29.899999999999999	32.0	3040.0	0.0	0.0	1.0	0.0	6.5999999999999996	181.203
386.0	2.0	3123.3000000000002	48.600000000000001	41.299999999999997	1.0	10.5	34.200000000000003	14.699999999999999	29.100000000000001	32.5	3300.0	0.0	0.0	1.0	0.0	8.0	249.86400000000003
387.0	1.0	3343.9000000000001	50.299999999999997	41.299999999999997	1.0	11.1	34.5	14.6	30.399999999999999	32.5	3515.0	0.0	0.0	1.0	0.0	6.9000000000000004	230.72910000000002
388.0	1.0	3231.3000000000002	48.299999999999997	39.399999999999999	1.0	10.800000000000001	34.899999999999999	14.5	30.5	31.399999999999999	3325.0	0.0	0.0	1.0	0.0	10.1	326.36129999999997
389.0	2.0	2613.7000000000003	47.899999999999999	39.299999999999997	1.0	10.0	33.5	14.300000000000001	28.0	30.199999999999999	2720.0	0.0	0.0	1.0	0.0	6.9000000000000004	180.34530000000004
390.0	2.0	2779.1999999999998	47.700000000000003	40.200000000000003	1.0	9.5999999999999996	33.200000000000003	13.4	29.399999999999999	29.199999999999999	2910.0	0.0	0.0	1.0	0.0	9.0	250.12799999999999
391.0	2.0	3009.0	51.299999999999997	39.5	0.0	10.4	33.200000000000003	14.1	30.0	30.899999999999999	3105.0	0.0	0.0	1.0	0.0	10.800000000000001	324.97200000000004
392.0	2.0	3552.0	52.0	40.299999999999997	1.0	11.0	36.0	16.5	32.200000000000003	32.700000000000003	3765.0	0.0	0.0	1.0	0.0	11.9	422.68800000000005
393.0	1.0	4995.3999999999996	54.200000000000003	40.600000000000001	1.0	14.0	36.0	20.399999999999999	34.299999999999997	38.0	5350.0	0.0	0.0	0.0	1.0	23.100000000000001	1153.9374
394.0	2.0	3079.0	48.299999999999997	39.0	1.0	10.5	34.5	15.0	28.800000000000001	31.699999999999999	3095.0	0.0	0.0	1.0	0.0	10.6	326.37399999999997
395.0	2.0	3468.7999999999997	48.700000000000003	39.399999999999999	1.0	11.0	34.200000000000003	15.699999999999999	32.5	32.5	3545.0	0.0	0.0	0.0	1.0	18.699999999999999	648.66559999999993
396.0	2.0	3259.3999999999996	49.200000000000003	40.600000000000001	2.0	11.1	34.0	14.4	31.199999999999999	32.600000000000001	3565.0	0.0	0.0	1.0	0.0	13.699999999999999	446.53779999999989
397.0	2.0	3280.9000000000001	49.100000000000001	40.200000000000003	1.0	10.5	35.5	13.800000000000001	30.5	33.0	3410.0	0.0	0.0	0.0	1.0	14.300000000000001	469.16870000000006
398.0	2.0	3200.5	49.700000000000003	39.600000000000001	1.0	10.5	33.899999999999999	15.0	28.0	31.199999999999999	3365.0	0.0	0.0	1.0	0.0	11.300000000000001	361.65649999999999
399.0	2.0	2673.7000000000003	47.200000000000003	39.0	1.0	9.5999999999999996	33.200000000000003	14.300000000000001	26.100000000000001	29.100000000000001	2820.0	0.0	0.0	1.0	0.0	6.0999999999999996	163.09570000000002
400.0	2.0	2816.8000000000002	46.600000000000001	37.399999999999999	1.0	10.699999999999999	35.299999999999997	13.5	29.100000000000001	30.5	2990.0	0.0	0.0	1.0	0.0	7.2000000000000002	202.80960000000005
401.0	2.0	3343.3000000000002	50.799999999999997	39.399999999999999	2.0	10.4	34.899999999999999	15.4	30.0	32.200000000000003	3565.0	0.0	0.0	1.0	0.0	6.2000000000000002	207.28460000000001
402.0	2.0	3258.7000000000003	47.0	37.600000000000001	1.0	10.6	34.100000000000001	15.199999999999999	30.0	32.0	3480.0	0.0	0.0	0.0	1.0	16.399999999999999	534.42679999999996
403.0	1.0	3725.2000000000003	50.0	39.5	1.0	11.5	36.299999999999997	15.6	32.5	33.299999999999997	3960.0	0.0	0.0	0.0	1.0	16.199999999999999	603.4824000000001
404.0	2.0	3339.1000000000004	48.299999999999997	40.0	1.0	11.1	35.0	15.5	31.100000000000001	33.0	3485.0	0.0	0.0	1.0	0.0	8.1999999999999993	273.80619999999999
405.0	1.0	2923.0999999999999	48.5	39.0	1.0	9.4000000000000004	33.100000000000001	13.199999999999999	28.899999999999999	30.800000000000001	2990.0	0.0	1.0	0.0	0.0	4.2000000000000002	122.7702
406.0	1.0	3110.7999999999997	47.299999999999997	39.399999999999999	2.0	10.5	33.899999999999999	14.9	29.600000000000001	32.100000000000001	3380.0	0.0	0.0	1.0	0.0	11.800000000000001	367.07439999999997
407.0	1.0	3330.4000000000001	51.299999999999997	38.399999999999999	1.0	10.199999999999999	33.100000000000001	15.1	26.899999999999999	32.5	3512.0	0.0	0.0	1.0	0.0	10.800000000000001	359.68320000000006
408.0	1.0	2054.3000000000002	44.200000000000003	37.0	1.0	8.0999999999999996	32.200000000000003	12.1	26.600000000000001	26.600000000000001	2144.0	1.0	1.0	0.0	0.0	3.3999999999999999	69.84620000000001
409.0	2.0	3141.5	50.100000000000001	38.100000000000001	1.0	9.8000000000000007	33.600000000000001	14.0	30.199999999999999	30.100000000000001	3370.0	0.0	0.0	0.0	1.0	17.100000000000001	537.19650000000001
410.0	2.0	3005.3000000000002	49.899999999999999	40.5	2.0	10.6	32.700000000000003	15.699999999999999	28.399999999999999	30.800000000000001	3220.0	0.0	0.0	1.0	0.0	6.2999999999999998	189.3339
411.0	1.0	3467.0	52.100000000000001	39.399999999999999	1.0	10.1	35.600000000000001	14.5	29.300000000000001	32.299999999999997	3535.0	0.0	0.0	1.0	0.0	9.0	312.02999999999997
412.0	1.0	3176.2999999999997	50.0	39.5	2.0	10.300000000000001	35.600000000000001	15.699999999999999	27.300000000000001	30.0	3420.0	0.0	0.0	1.0	0.0	10.1	320.80629999999996
413.0	2.0	3148.2999999999997	51.100000000000001	40.600000000000001	1.0	10.0	34.0	14.699999999999999	28.5	31.0	3250.0	0.0	0.0	1.0	0.0	9.1999999999999993	289.64359999999999
414.0	2.0	2618.5999999999999	46.799999999999997	37.200000000000003	2.0	10.0	31.0	15.199999999999999	27.5	31.300000000000001	2740.0	1.0	1.0	0.0	0.0	4.4000000000000004	115.2184
415.0	2.0	2877.4000000000001	47.5	41.0	2.0	10.199999999999999	33.799999999999997	14.6	28.5	31.100000000000001	3020.0	0.0	0.0	1.0	0.0	12.699999999999999	365.4298
416.0	2.0	3508.5	50.600000000000001	41.200000000000003	2.0	10.800000000000001	34.0	14.9	32.799999999999997	33.299999999999997	3715.0	0.0	0.0	0.0	1.0	14.300000000000001	501.71550000000008
417.0	2.0	3346.9000000000001	49.5	38.0	1.0	11.0	34.799999999999997	15.0	32.799999999999997	33.399999999999999	3610.0	0.0	0.0	1.0	0.0	13.1	438.44390000000004
418.0	1.0	3243.9000000000001	51.100000000000001	40.5	1.0	10.699999999999999	35.299999999999997	13.6	27.5	31.600000000000001	3435.0	0.0	0.0	1.0	0.0	11.9	386.02410000000003
419.0	2.0	3788.9000000000001	51.100000000000001	40.600000000000001	1.0	11.5	34.399999999999999	15.800000000000001	32.299999999999997	35.700000000000003	3905.0	0.0	0.0	0.0	1.0	16.300000000000001	617.59070000000008
420.0	1.0	3051.0999999999999	50.200000000000003	39.600000000000001	1.0	10.199999999999999	32.700000000000003	13.9	28.300000000000001	31.100000000000001	3100.0	0.0	0.0	1.0	0.0	5.2000000000000002	158.65720000000002
421.0	2.0	3059.8000000000002	47.5	38.299999999999997	1.0	11.199999999999999	35.0	16.199999999999999	29.399999999999999	30.800000000000001	3250.0	0.0	0.0	1.0	0.0	10.9	333.51820000000004
422.0	2.0	2631.2000000000003	44.0	37.100000000000001	2.0	9.9000000000000004	32.0	15.1	27.199999999999999	29.899999999999999	2785.0	0.0	0.0	1.0	0.0	11.9	313.11280000000005
423.0	1.0	3572.5	51.700000000000003	40.200000000000003	1.0	10.5	35.700000000000003	15.1	30.699999999999999	34.299999999999997	3670.0	0.0	0.0	1.0	0.0	9.6999999999999993	346.53249999999997
424.0	2.0	3108.9000000000001	50.5	39.200000000000003	1.0	10.699999999999999	34.700000000000003	16.100000000000001	29.199999999999999	31.699999999999999	3220.0	0.0	1.0	0.0	0.0	4.2999999999999998	133.68269999999998
425.0	1.0	3720.0	51.399999999999999	40.399999999999999	1.0	11.699999999999999	35.399999999999999	16.600000000000001	31.0	34.0	3895.0	0.0	0.0	1.0	0.0	11.9	442.68000000000001
426.0	1.0	4041.5999999999999	53.200000000000003	40.200000000000003	1.0	12.6	35.700000000000003	18.300000000000001	34.700000000000003	34.600000000000001	4170.0	0.0	0.0	0.0	1.0	13.4	541.57439999999997
427.0	1.0	3833.5999999999999	50.899999999999999	39.0	2.0	11.6	35.399999999999999	16.5	31.800000000000001	34.600000000000001	4085.0	0.0	0.0	0.0	1.0	13.300000000000001	509.86880000000002
428.0	1.0	3152.4000000000001	49.799999999999997	37.100000000000001	0.0	11.199999999999999	34.5	15.199999999999999	29.0	32.0	3150.0	0.0	0.0	1.0	0.0	12.199999999999999	384.59280000000001
429.0	2.0	4520.0	51.5	41.0	1.0	14.0	35.700000000000003	19.5	37.899999999999999	37.899999999999999	4720.0	0.0	0.0	1.0	0.0	13.0	587.60000000000002
430.0	2.0	3080.2999999999997	49.700000000000003	39.100000000000001	1.0	10.5	32.799999999999997	14.300000000000001	30.5	31.0	3290.0	0.0	0.0	1.0	0.0	6.5999999999999996	203.2998
431.0	1.0	3261.0999999999999	50.0	39.600000000000001	1.0	11.800000000000001	33.399999999999999	16.199999999999999	30.699999999999999	31.800000000000001	3310.0	0.0	0.0	1.0	0.0	6.0999999999999996	198.9271
432.0	1.0	3732.0	51.200000000000003	38.600000000000001	1.0	12.199999999999999	35.200000000000003	16.600000000000001	31.5	33.700000000000003	3990.0	0.0	0.0	0.0	1.0	15.6	582.19200000000001
433.0	1.0	2980.9000000000001	48.5	38.5	2.0	10.5	35.200000000000003	14.699999999999999	31.600000000000001	30.199999999999999	3250.0	0.0	0.0	1.0	0.0	4.4000000000000004	131.15960000000001
434.0	1.0	2403.7999999999997	48.0	38.600000000000001	1.0	9.6999999999999993	32.899999999999999	13.199999999999999	24.899999999999999	29.0	2565.0	0.0	1.0	0.0	0.0	4.0	96.151999999999987
435.0	2.0	3243.3000000000002	50.700000000000003	40.600000000000001	2.0	10.6	34.700000000000003	15.199999999999999	30.300000000000001	33.299999999999997	3485.0	0.0	1.0	0.0	0.0	5.5	178.38150000000002
436.0	1.0	2714.7999999999997	48.0	40.0	2.0	9.6999999999999993	34.299999999999997	13.9	26.199999999999999	29.899999999999999	2815.0	0.0	1.0	0.0	0.0	1.3	35.292400000000001
437.0	1.0	2892.0	49.5	41.399999999999999	1.0	9.6999999999999993	35.200000000000003	13.6	28.600000000000001	30.800000000000001	3080.0	0.0	0.0	1.0	0.0	4.4000000000000004	127.24800000000002
438.0	1.0	3817.6999999999998	50.100000000000001	41.0	2.0	11.6	35.700000000000003	16.199999999999999	32.600000000000001	35.5	4095.0	0.0	0.0	1.0	0.0	11.699999999999999	446.67089999999996
439.0	2.0	3208.8000000000002	49.899999999999999	41.200000000000003	2.0	10.6	34.399999999999999	15.199999999999999	29.899999999999999	33.200000000000003	3435.0	0.0	0.0	1.0	0.0	8.5999999999999996	275.95679999999999
440.0	2.0	2959.5	48.100000000000001	39.0	1.0	10.0	34.0	13.4	29.5	30.899999999999999	3095.0	0.0	0.0	1.0	0.0	6.2999999999999998	186.4485
441.0	2.0	3570.6000000000004	49.700000000000003	41.600000000000001	1.0	10.699999999999999	35.0	15.0	30.5	32.0	3725.0	0.0	0.0	0.0	1.0	15.300000000000001	546.30180000000007
442.0	1.0	3172.2999999999997	51.299999999999997	38.5	1.0	10.4	34.700000000000003	14.199999999999999	29.0	31.100000000000001	3325.0	0.0	1.0	0.0	0.0	2.8999999999999999	91.99669999999999
443.0	2.0	2669.0999999999999	47.299999999999997	38.200000000000003	1.0	9.8000000000000007	33.200000000000003	13.699999999999999	28.600000000000001	30.100000000000001	2905.0	1.0	1.0	0.0	0.0	3.1000000000000001	82.742099999999994
444.0	2.0	3661.1999999999998	51.600000000000001	39.5	1.0	11.5	34.700000000000003	15.4	30.300000000000001	34.0	3835.0	0.0	0.0	1.0	0.0	10.1	369.78119999999996
445.0	1.0	3927.5	55.0	39.0	1.0	11.300000000000001	36.899999999999999	15.5	30.5	33.0	4130.0	0.0	0.0	1.0	0.0	6.2000000000000002	243.505
446.0	1.0	3398.8999999999996	50.399999999999999	40.299999999999997	0.0	10.0	35.700000000000003	15.699999999999999	30.5	32.200000000000003	3550.0	0.0	0.0	1.0	0.0	12.4	421.46359999999993
447.0	1.0	3257.2999999999997	48.0	38.399999999999999	2.0	10.6	34.600000000000001	14.199999999999999	29.5	31.5	3515.0	0.0	0.0	1.0	0.0	10.800000000000001	351.78840000000002
448.0	1.0	2872.7999999999997	50.5	41.600000000000001	1.0	9.9000000000000004	33.700000000000003	14.300000000000001	27.5	31.300000000000001	3185.0	1.0	0.0	1.0	0.0	5.0999999999999996	146.51279999999997
449.0	1.0	3177.0	49.200000000000003	40.0	2.0	9.9000000000000004	34.899999999999999	15.0	27.600000000000001	31.600000000000001	3455.0	0.0	0.0	1.0	0.0	4.7999999999999998	152.49600000000001
450.0	2.0	2777.2000000000003	47.700000000000003	37.0	1.0	10.199999999999999	32.299999999999997	14.9	28.600000000000001	30.0	2825.0	0.0	0.0	1.0	0.0	9.4000000000000004	261.05680000000001
451.0	1.0	3635.6999999999998	51.200000000000003	40.100000000000001	1.0	11.199999999999999	34.700000000000003	15.199999999999999	30.300000000000001	34.200000000000003	3930.0	0.0	0.0	1.0	0.0	8.8000000000000007	319.94159999999999
452.0	2.0	3973.0999999999999	52.799999999999997	40.5	0.0	11.4	36.299999999999997	15.5	33.100000000000001	34.600000000000001	4010.0	0.0	1.0	0.0	0.0	5.5999999999999996	222.49359999999996
453.0	2.0	3736.6000000000004	50.700000000000003	41.0	1.0	12.0	35.600000000000001	16.699999999999999	30.5	34.5	3925.0	0.0	0.0	1.0	0.0	13.0	485.75800000000004
454.0	1.0	2993.3000000000002	49.899999999999999	40.299999999999997	2.0	11.1	33.600000000000001	14.1	28.199999999999999	33.100000000000001	3220.0	0.0	0.0	0.0	1.0	17.199999999999999	514.84759999999994
455.0	1.0	3456.4000000000001	51.5	39.0	1.0	10.6	34.799999999999997	15.1	31.600000000000001	33.0	3600.0	0.0	0.0	1.0	0.0	11.6	400.94239999999996
456.0	2.0	3352.0	51.200000000000003	38.399999999999999	0.0	9.8000000000000007	35.100000000000001	14.199999999999999	30.0	31.800000000000001	3420.0	0.0	0.0	1.0	0.0	9.6999999999999993	325.14399999999995
457.0	2.0	2886.0	47.0	41.299999999999997	1.0	9.9000000000000004	35.399999999999999	15.0	29.899999999999999	32.299999999999997	3080.0	0.0	0.0	1.0	0.0	6.2999999999999998	181.81800000000001
458.0	1.0	4055.2999999999997	52.200000000000003	38.600000000000001	2.0	12.199999999999999	37.5	18.899999999999999	33.299999999999997	33.100000000000001	4570.0	0.0	0.0	0.0	1.0	17.199999999999999	697.51159999999993
459.0	1.0	2397.8000000000002	49.600000000000001	41.0	2.0	9.0	33.200000000000003	12.6	23.600000000000001	27.899999999999999	2605.0	0.0	0.0	1.0	0.0	9.4000000000000004	225.39320000000001
460.0	1.0	3772.0	52.700000000000003	41.5	1.0	11.4	36.100000000000001	15.6	32.399999999999999	35.200000000000003	3900.0	0.0	0.0	1.0	0.0	10.5	396.06
461.0	1.0	2963.2999999999997	49.899999999999999	41.5	1.0	11.199999999999999	34.5	13.800000000000001	30.199999999999999	32.700000000000003	3158.0	0.0	0.0	1.0	0.0	8.6999999999999993	257.80709999999993
462.0	1.0	2813.8999999999996	49.0	40.299999999999997	2.0	9.6999999999999993	32.600000000000001	13.6	28.199999999999999	30.5	2905.0	0.0	0.0	1.0	0.0	5.7999999999999998	163.20619999999997
463.0	1.0	3001.0	50.0	39.299999999999997	1.0	9.9000000000000004	33.200000000000003	13.9	29.100000000000001	31.0	3200.0	0.0	0.0	1.0	0.0	7.2000000000000002	216.07200000000003
464.0	2.0	3339.1999999999998	48.899999999999999	40.0	2.0	10.6	33.299999999999997	16.100000000000001	31.699999999999999	31.199999999999999	3440.0	0.0	0.0	1.0	0.0	11.1	370.65119999999996
465.0	1.0	3242.5999999999999	50.5	38.399999999999999	0.0	10.1	35.200000000000003	14.4	30.0	32.899999999999999	3308.0	0.0	0.0	1.0	0.0	8.0999999999999996	262.6506
466.0	2.0	2930.4000000000001	48.100000000000001	38.0	1.0	9.8000000000000007	33.799999999999997	15.0	27.399999999999999	31.100000000000001	3045.0	0.0	0.0	1.0	0.0	9.5999999999999996	281.3184
467.0	1.0	3580.8000000000002	53.5	40.299999999999997	2.0	11.1	34.399999999999999	15.0	30.5	33.0	3755.0	0.0	0.0	1.0	0.0	11.4	408.21120000000002
468.0	2.0	3166.0	48.600000000000001	39.299999999999997	1.0	10.300000000000001	34.0	14.5	31.0	33.0	3365.0	0.0	0.0	1.0	0.0	13.699999999999999	433.74199999999996
469.0	1.0	3236.6000000000004	51.299999999999997	38.399999999999999	1.0	10.1	34.200000000000003	14.0	27.5	32.0	3445.0	0.0	0.0	1.0	0.0	7.7000000000000002	249.21820000000002
470.0	1.0	3232.2999999999997	52.0	41.399999999999999	1.0	10.0	35.299999999999997	13.6	28.399999999999999	31.5	3475.0	0.0	1.0	0.0	0.0	3.6000000000000001	116.36280000000001
471.0	1.0	2348.9000000000001	46.100000000000001	38.299999999999997	1.0	9.0	32.899999999999999	13.1	27.100000000000001	29.0	2415.0	0.0	0.0	1.0	0.0	4.4000000000000004	103.35160000000002
472.0	1.0	3068.5999999999999	49.399999999999999	38.100000000000001	2.0	10.300000000000001	33.700000000000003	14.0	29.0	30.600000000000001	3325.0	0.0	0.0	1.0	0.0	5.5	168.773
473.0	1.0	3237.5999999999999	50.200000000000003	38.5	1.0	11.1	34.799999999999997	15.199999999999999	30.199999999999999	32.399999999999999	3480.0	1.0	1.0	0.0	0.0	3.5	113.316
474.0	2.0	2846.5999999999999	45.600000000000001	39.600000000000001	1.0	10.9	33.899999999999999	15.6	30.0	32.100000000000001	3160.0	0.0	1.0	0.0	0.0	2.0	56.932000000000002
475.0	1.0	2854.2000000000003	49.299999999999997	39.200000000000003	1.0	9.4000000000000004	34.299999999999997	14.4	27.800000000000001	31.199999999999999	3020.0	0.0	0.0	1.0	0.0	9.6999999999999993	276.85739999999998
476.0	1.0	2900.1999999999998	50.899999999999999	40.299999999999997	2.0	9.4000000000000004	34.600000000000001	14.1	28.199999999999999	31.300000000000001	3206.0	0.0	1.0	0.0	0.0	1.8999999999999999	55.103799999999993
477.0	2.0	3110.1999999999998	50.700000000000003	40.600000000000001	1.0	10.1	33.700000000000003	14.300000000000001	28.5	32.200000000000003	3380.0	0.0	0.0	1.0	0.0	11.6	360.78319999999997
478.0	2.0	2657.1999999999998	47.0	39.100000000000001	0.0	9.9000000000000004	32.700000000000003	13.5	27.5	30.600000000000001	2742.0	0.0	1.0	0.0	0.0	3.5	93.00200000000001
479.0	1.0	3286.0999999999999	50.299999999999997	38.5	2.0	10.6	34.399999999999999	14.300000000000001	29.5	32.200000000000003	3455.0	0.0	0.0	0.0	1.0	13.699999999999999	450.19569999999993
480.0	1.0	3639.2000000000003	51.200000000000003	38.200000000000003	1.0	11.699999999999999	35.799999999999997	16.0	31.100000000000001	33.0	3942.0	0.0	0.0	1.0	0.0	12.199999999999999	443.98240000000004
481.0	2.0	3552.4000000000001	50.200000000000003	39.0	1.0	11.0	34.5	15.6	30.699999999999999	33.5	3762.0	0.0	0.0	0.0	1.0	14.800000000000001	525.75520000000006
482.0	2.0	4330.5	51.600000000000001	38.200000000000003	1.0	12.6	35.299999999999997	17.399999999999999	34.299999999999997	35.5	4520.0	0.0	0.0	0.0	1.0	17.100000000000001	740.51550000000009
483.0	2.0	2540.5	49.399999999999999	37.399999999999999	1.0	9.4000000000000004	32.399999999999999	13.699999999999999	26.0	29.100000000000001	2710.0	0.0	0.0	1.0	0.0	7.5	190.53749999999999
484.0	2.0	3283.1999999999998	51.700000000000003	41.200000000000003	2.0	10.199999999999999	35.5	13.6	31.0	31.800000000000001	3480.0	1.0	0.0	1.0	0.0	8.3000000000000007	272.50560000000002
485.0	2.0	2897.2000000000003	50.899999999999999	39.200000000000003	1.0	9.5	33.0	14.6	30.5	29.600000000000001	3080.0	0.0	0.0	1.0	0.0	7.0999999999999996	205.7012
486.0	2.0	2802.5	49.100000000000001	39.0	1.0	9.5	33.5	13.800000000000001	27.300000000000001	31.0	2994.0	0.0	1.0	0.0	0.0	3.8999999999999999	109.2975
487.0	2.0	3333.6999999999998	48.399999999999999	40.399999999999999	1.0	11.6	35.799999999999997	15.300000000000001	29.600000000000001	32.0	3480.0	0.0	0.0	1.0	0.0	12.4	413.37879999999996
488.0	1.0	3197.4000000000001	49.0	40.0	1.0	10.5	36.0	14.199999999999999	31.199999999999999	34.5	3350.0	0.0	0.0	1.0	0.0	9.4000000000000004	300.55560000000003
489.0	2.0	2990.4000000000001	49.399999999999999	41.399999999999999	1.0	9.1999999999999993	33.799999999999997	15.0	30.5	31.5	3210.0	0.0	0.0	1.0	0.0	13.6	406.69440000000003
490.0	1.0	4090.7999999999997	52.399999999999999	39.600000000000001	1.0	11.199999999999999	35.399999999999999	16.399999999999999	33.700000000000003	35.5	4360.0	0.0	0.0	1.0	0.0	11.699999999999999	478.62359999999995
491.0	2.0	3524.4000000000001	51.600000000000001	40.200000000000003	2.0	11.0	35.700000000000003	14.4	31.5	32.5	3830.0	0.0	0.0	1.0	0.0	12.0	422.928
492.0	1.0	3126.7999999999997	50.700000000000003	39.299999999999997	1.0	10.800000000000001	33.0	14.800000000000001	28.5	33.100000000000001	3230.0	0.0	0.0	1.0	0.0	11.800000000000001	368.9624
493.0	1.0	3693.2999999999997	50.200000000000003	40.100000000000001	1.0	11.300000000000001	36.0	17.100000000000001	31.600000000000001	35.700000000000003	3810.0	1.0	0.0	1.0	0.0	7.5	276.99749999999995
494.0	2.0	3609.5	51.0	41.100000000000001	2.0	11.199999999999999	35.399999999999999	15.5	32.600000000000001	34.5	3855.0	0.0	0.0	1.0	0.0	12.800000000000001	462.01600000000002
495.0	1.0	3015.2000000000003	49.600000000000001	38.299999999999997	2.0	10.0	34.600000000000001	13.4	27.5	30.5	3260.0	0.0	0.0	1.0	0.0	11.4	343.73280000000005
496.0	2.0	3957.6999999999998	50.399999999999999	41.399999999999999	2.0	11.5	35.100000000000001	16.0	31.899999999999999	33.299999999999997	4095.0	0.0	0.0	1.0	0.0	11.0	435.34699999999998
497.0	1.0	3063.0999999999999	48.5	39.600000000000001	2.0	10.1	34.5	14.0	29.0	31.0	3300.0	0.0	0.0	1.0	0.0	12.199999999999999	373.69819999999999
498.0	1.0	3700.5999999999999	50.899999999999999	40.5	2.0	11.5	33.899999999999999	15.300000000000001	30.399999999999999	33.399999999999999	3980.0	0.0	0.0	0.0	1.0	21.100000000000001	780.8266000000001
499.0	1.0	3930.8999999999996	51.200000000000003	40.600000000000001	1.0	11.5	36.0	16.100000000000001	30.5	34.600000000000001	4095.0	0.0	0.0	1.0	0.0	12.6	495.29339999999996
500.0	1.0	3730.1000000000004	52.0	38.600000000000001	2.0	11.5	34.600000000000001	15.0	30.800000000000001	33.0	3915.0	0.0	0.0	0.0	1.0	16.100000000000001	600.54610000000002
501.0	2.0	2350.4000000000001	45.5	38.5	2.0	8.6999999999999993	31.600000000000001	13.0	28.100000000000001	29.300000000000001	2540.0	0.0	0.0	1.0	0.0	7.5999999999999996	178.63040000000001
502.0	1.0	3131.0999999999999	49.299999999999997	39.299999999999997	0.0	10.5	34.0	15.0	28.0	32.5	3160.0	0.0	0.0	1.0	0.0	7.5	234.83249999999998
503.0	2.0	2869.6000000000004	49.799999999999997	39.600000000000001	2.0	10.0	33.899999999999999	14.5	28.5	33.899999999999999	3060.0	0.0	0.0	1.0	0.0	10.300000000000001	295.56880000000007
504.0	1.0	3273.5999999999999	50.600000000000001	37.399999999999999	2.0	10.1	34.299999999999997	14.5	29.800000000000001	31.0	3500.0	0.0	0.0	1.0	0.0	8.5999999999999996	281.52959999999996
505.0	2.0	2968.1999999999998	47.5	39.200000000000003	3.0	9.5999999999999996	32.600000000000001	14.800000000000001	30.0	32.600000000000001	3190.0	0.0	0.0	1.0	0.0	8.1999999999999993	243.39239999999995
506.0	1.0	3550.0999999999999	51.0	40.100000000000001	2.0	10.1	35.5	13.6	31.0	32.0	3825.0	0.0	0.0	1.0	0.0	9.6999999999999993	344.35969999999998
507.0	2.0	3516.7000000000003	48.299999999999997	39.5	2.0	10.6	34.5	14.9	30.5	32.0	3710.0	0.0	0.0	0.0	1.0	14.800000000000001	520.47160000000008
508.0	1.0	3401.3000000000002	49.200000000000003	39.100000000000001	1.0	10.5	36.200000000000003	14.0	30.0	32.399999999999999	3635.0	0.0	0.0	1.0	0.0	8.6999999999999993	295.91309999999999
509.0	1.0	3554.0	51.5	40.399999999999999	1.0	10.9	34.700000000000003	15.4	30.399999999999999	33.200000000000003	3725.0	0.0	0.0	0.0	1.0	15.5	550.87
510.0	1.0	2840.3000000000002	50.5	40.100000000000001	2.0	9.5	33.700000000000003	13.1	29.0	30.100000000000001	3085.0	0.0	1.0	0.0	0.0	3.6000000000000001	102.25080000000001
511.0	1.0	3551.2000000000003	49.899999999999999	40.100000000000001	2.0	10.9	34.899999999999999	15.5	31.5	33.399999999999999	3740.0	0.0	0.0	0.0	1.0	13.0	461.65600000000006
512.0	1.0	2432.1000000000004	45.100000000000001	39.299999999999997	1.0	8.9000000000000004	33.5	12.5	27.100000000000001	29.0	2580.0	0.0	1.0	0.0	0.0	1.8999999999999999	46.209900000000005
513.0	2.0	2684.2999999999997	46.799999999999997	38.600000000000001	1.0	9.9000000000000004	33.100000000000001	14.1	27.300000000000001	30.5	2910.0	0.0	0.0	1.0	0.0	9.4000000000000004	252.32419999999996
514.0	1.0	3207.9000000000001	51.700000000000003	41.0	1.0	10.0	34.899999999999999	13.800000000000001	29.399999999999999	31.600000000000001	3335.0	0.0	0.0	1.0	0.0	5.0	160.39500000000001
515.0	1.0	3593.0	51.5	39.0	1.0	10.9	35.200000000000003	15.800000000000001	29.699999999999999	33.200000000000003	3870.0	0.0	0.0	1.0	0.0	7.9000000000000004	283.84699999999998
516.0	1.0	3138.0	49.899999999999999	38.5	2.0	9.8000000000000007	34.5	15.0	27.699999999999999	32.299999999999997	3390.0	1.0	1.0	0.0	0.0	4.2000000000000002	131.79600000000002
517.0	2.0	3098.0999999999999	49.299999999999997	39.299999999999997	2.0	10.4	34.799999999999997	14.9	31.0	33.100000000000001	3340.0	0.0	0.0	1.0	0.0	7.7999999999999998	241.65179999999998
518.0	2.0	2642.1999999999998	45.600000000000001	38.5	2.0	9.1999999999999993	33.299999999999997	13.4	28.399999999999999	31.300000000000001	2890.0	0.0	0.0	1.0	0.0	10.9	287.99979999999999
519.0	1.0	3006.0	49.0	38.5	2.0	10.199999999999999	34.100000000000001	14.300000000000001	29.699999999999999	31.800000000000001	3340.0	0.0	0.0	0.0	1.0	14.1	423.84599999999995
520.0	2.0	3276.9000000000001	51.399999999999999	40.299999999999997	2.0	10.5	35.200000000000003	13.9	29.0	31.899999999999999	3560.0	0.0	0.0	1.0	0.0	9.8000000000000007	321.13620000000003
521.0	2.0	3203.8000000000002	50.399999999999999	39.600000000000001	2.0	10.4	33.5	15.300000000000001	29.699999999999999	31.0	3370.0	0.0	0.0	1.0	0.0	12.199999999999999	390.86360000000002
522.0	2.0	3528.4000000000001	52.0	38.5	2.0	11.199999999999999	35.100000000000001	15.699999999999999	29.300000000000001	33.0	3842.0	0.0	0.0	1.0	0.0	13.5	476.33400000000006
523.0	1.0	3088.0999999999999	47.899999999999999	39.100000000000001	1.0	10.5	34.299999999999997	15.0	31.0	32.700000000000003	3255.0	0.0	1.0	0.0	0.0	2.7000000000000002	83.378700000000009
